# Supplementary material for: Knockout of Pi21 by CRISPR/Cas9 and iTRAQ-Based Proteomic Analysis of Mutants Revealed New Insights into M. oryzae Resistance in Elite Rice Line
Source: Genes (Basel). 2020 Jul 2;11(7):735. doi: 10.3390/genes11070735 (PMC7396999; doi:10.3390/genes11070735)
Supplement: Supplementary file 1 [file genes-11-00735-s001.zip]

Archive with 2 entries (2 files):
- Supplementary file 2.xlsx
- Supplementary file 1.docx
