# Supplementary material for: Knockout of Pi21 by CRISPR/Cas9 and iTRAQ-Based Proteomic Analysis of Mutants Revealed New Insights into M. oryzae Resistance in Elite Rice Line
Source: Genes (Basel). 2020 Jul 2;11(7):735. doi: 10.3390/genes11070735 (PMC7396999; doi:10.3390/genes11070735)
Supplement: Supplementary file 1 [file genes-11-00735-s001.zip › Supplementary file 2.xlsx]

## Sheet: Proteins and Peptides
Protein FDR Confidence: Combined	Accession	Exp. q-value	Sum PEP Score	Coverage [%]	Peptides	PSMs	Unique Peptides	AAs	MW [kDa]	calc. pI	Score Sequest HT: Sequest HT	Razor Peptides	Mix, Control	Normalized): WT	Normalized: GN-5, Sample	mix, Control	WT, Sample	GN-5, Sample
High	E9KIP7	0	578.804	65	39	1529	4	484	53.7	6.8	2431.9	73	115449	143131	161944	87715.7	48789.4	58162.8
High	A0A088BVM4	0	530.944	65	34	1447	1	437	48.4	6.8	2292.39	0	232	208.3	237.2	176.3	71	85.2
High	Q69RJ0	0	510.653	47	57	304	57	1615	174.9	6.84	584.94	0	15742	17681.7	17508.4	11960.4	6027.2	6288.2
High	A0A0K0LR54	0	427.671	73	29	496	9	498	53.9	5.5	926.82	44	24234.2	30363.9	29844.9	18412.6	10350.2	10718.9
High	P93431	0	370.384	69	28	503	27	466	51.4	5.62	848.16	2	29011.8	35412.7	35725.4	22042.5	12071.2	12830.9
High	Q2QVG9	0	317.1	49	43	206	15	919	102	7.06	355.46	44	11478.7	10532.1	10806.3	8721.3	3590.1	3881.1
High	A3ATE4	0	315.938	42	40	197	12	1033	113.6	7.11	372.54	0	2579.7	2047.4	2073.2	1960	697.9	744.6
High	Q9LWT6	0	313.469	70	37	241	26	601	64	5.67	502.71	16	12617.9	10305.6	10845.2	9586.8	3512.9	3895.1
High	A0A0P0Y832	0	306.086	54	16	355	1	346	37.2	5.33	676.15	0
High	Q6V9T1	0	297.144	40	33	173	5	1033	111.4	6.98	332.73	45	9780.1	12077	11762.7	7430.7	4116.7	4224.6
High	Q943K7	0	294.822	51	29	226	4	648	70.9	5.21	429.45	1	961.7	880.1	809.1	730.7	300	290.6
High	A3CE45	0	294.403	33	53	160	53	1708	193.2	5.39	283.8	0	7680.4	6726.3	6182	5835.4	2292.8	2220.3
High	Q10NA9	0	292.084	54	31	205	10	650	71.1	5.21	387.33	33	9050.5	7392.2	7758	6876.4	2519.8	2786.3
High	Q69X42	0	288.778	42	33	173	5	1031	111.4	6.81	322.31	0	2086	2620.9	2551.6	1584.9	893.4	916.4
High	Q5Z974	0	284.933	47	28	195	28	686	72.7	5.69	401.37	0	9607.2	9458.1	9468.4	7299.3	3224	3400.6
High	Q53NM9	0	284.071	52	29	219	4	649	71.1	5.21	419.31	3	2061	1812.4	1638	1565.9	617.8	588.3
High	E9KIN8	0	280.952	53	28	399	1	533	58.9	7.12	773.24	40	21582.1	24705.2	22917	16397.6	8421.3	8230.7
High	Q0J4P2	0	280.187	44	30	196	8	699	80.1	5.07	354.22	37	8391.7	6597.2	7026	6375.8	2248.8	2523.4
High	Q8S7T5	0	275.974	57	28	393	1	503	55.1	6.25	765.97	0	41.5	88.9	94.7	31.5	30.3	34
High	Q6L509	0	273.062	53	30	194	2	646	70.8	5.21	380.28	23	4298.4	3770.9	3751	3265.8	1285.4	1347.2
High	Q84ZY2	0	270.048	52	27	267	25	743	80	6.58	438.2	3	15257.5	18562.7	18221.8	11592.3	6327.5	6544.4
High	Q69UU3	0	267.048	59	23	236	23	485	53.6	7.9	368.87	0	10651.5	11823.8	12063.4	8092.8	4030.4	4332.6
High	A3AY68	0	261.154	40	34	160	19	951	104.7	6.79	290.34	21	8071.4	7379	7053.3	6132.5	2515.3	2533.2
High	Q69QQ6	0	257.86	43	28	171	1	699	80.2	5.06	313.02	0	237.7	187.8	191	180.6	64	68.6
High	Q0J0U8	0	256.528	43	29	170	2	699	80.1	5.06	307.33	10	1357.9	1379.1	1319.8	1031.7	470.1	474
High	Q6ZI53	0	250.051	55	20	246	19	467	50.4	6.64	477.55	1	12115.1	12658.4	13258.4	9204.8	4314.9	4761.8
High	Q01859	0	245.331	56	22	215	2	552	58.9	6.37	449.6	31	8252	8472.4	8146.4	6269.7	2888	2925.8
High	Q0JKB4	0	240.433	58	22	214	2	557	59.4	6.55	457.38	0	398.4	518.1	498.1	302.7	176.6	178.9
High	Q84TA1	0	238.204	47	27	167	3	649	71.3	5.21	353.48	0	122.4	174.3	149.5	93	59.4	53.7
High	Q0IPF7	0	237.338	34	20	950	2	520	59	8.85	1653.63	0	85.9	85.4	105.5	65.3	29.1	37.9
High	A0A0P0VBL9	0	233.266	72	10	535	1	106	11.8	5.48	868.72	0	1701	1996.6	2174	1292.4	680.6	780.8
High	Q10CE4	0	232.207	56	21	221	17	369	40.4	8.47	330.58	11	12908.4	13032.2	13106.4	9807.5	4442.3	4707.2
High	B9FK56	0	231.756	48	34	151	17	689	73.5	5.26	303.72	19	7664.2	6988	6889	5823.1	2382	2474.2
High	Q6YU90	0	230.061	66	26	135	26	386	42	7.02	225.57	0	6241.4	7027.9	7097.3	4742.1	2395.6	2549
High	Q6H4L2	0	226.216	42	34	135	3	843	94	6.16	199.12	50	7952.9	7335.6	7178.3	6042.4	2500.5	2578.1
High	Q7Y1F0	0	220.294	47	21	185	21	557	61.3	8.75	239.49	0	9168.3	11045.8	10819.3	6965.9	3765.2	3885.8
High	Q943W1	0	218.714	61	21	268	21	333	34.8	6.32	545.68	0	14919	20266.9	21577.7	11335.1	6908.4	7749.7
High	B9F813	0	218.706	52	20	173	20	392	42.2	6.09	294.29	0	9662.6	11114.2	10451	7341.4	3788.5	3753.5
High	Q7XTK1	0	218.185	41	33	128	2	843	93.9	6.16	186.3	0	364.6	353.8	322.7	277	120.6	115.9
High	Q75GT3	0	217.458	44	42	112	36	978	108.9	6.62	194.94	7	5358.1	4034.9	4246.4	4071	1375.4	1525.1
High	A0A0P0WP33	0	217.27	56	24	203	20	484	50.1	6.73	371.4	5	11192.6	15672.2	15888.8	8503.9	5342.2	5706.5
High	Q2QP54	0	212.256	36	38	118	22	1123	121	4.7	208.98	20	6572.2	6642.1	6584.9	4993.4	2264.1	2365
High	Q651T8	0	211.292	53	25	103	12	620	68.4	5.34	195.59	23	4905.5	5154.7	5308.3	3727.1	1757.1	1906.5
High	Q7XD45	0	205.272	36	32	95	5	1011	110.7	5.59	200.73	36	5590.4	5683.1	5907.5	4247.5	1937.2	2121.7
High	Q9SNK3	0	204.759	46	17	223	13	444	47.1	6.68	389.24	0	7346.6	9507.7	8639.5	5581.8	3240.9	3102.9
High	Q6YZX6	0	203.209	37	29	110	25	898	98	6.01	162.51	5	6514.1	5751.4	5281.3	4949.3	1960.5	1896.8
High	Q6Z7B0	0	202.341	41	26	129	24	665	73.3	5.19	248.15	0	4234.4	3396.6	3300	3217.2	1157.8	1185.2
High	Q0E4K1	0	196.127	52	20	145	17	492	56.7	7.01	237.12	6	7336.1	6833.1	5972.7	5573.8	2329.2	2145.1
High	A1YQJ3	0	194.684	73	21	126	10	446	47.9	5.57	264.49	16	5503.3	5547.5	5457.8	4181.3	1891	1960.2
High	Q6AVA8	0	194.196	35	27	90	22	947	102.7	6.37	174.43	7	5406.2	5236.3	5114.5	4107.5	1784.9	1836.9
High	Q69V57	0	193.101	62	22	131	19	358	37.7	7.72	260.06	5	6893.1	7199.8	6879	5237.2	2454.2	2470.6
High	Q6YT73	0	192.831	57	19	192	15	369	40.2	8.48	305.41	0	4462.2	4182.2	4341.3	3390.3	1425.6	1559.2
High	P17784	0	190.236	54	21	107	11	358	38.8	7.33	215.7	9	4530.7	3525.7	3088.4	3442.3	1201.8	1109.2
High	Q40677	0	188.314	52	20	249	19	388	42	6.8	437.38	1	15509.5	19168.8	18669.5	11783.8	6534.1	6705.2
High	B9ETH2	0	185.985	44	32	80	32	809	88.9	5.02	145.8	0	5316.4	5115.7	5544.7	4039.3	1743.8	1991.4
High	B9EXM2	0	185.55	31	31	79	31	1172	127.7	6.01	135.05	0	4040.7	3707.6	3451.5	3070	1263.8	1239.6
High	Q0DB64	0	184.426	45	13	616	1	273	29.5	6.96	963.88	0	169.9	122.3	163.2	129.1	41.7	58.6
High	Q10QZ4	0	183.979	50	19	201	19	449	49.5	9.11	214.39	0	8641.3	6815.8	6700.8	6565.5	2323.3	2406.6
High	Q9ASP4	0	183.496	59	25	108	11	503	52.6	7.53	212.21	18	6104.8	6571.7	6309.3	4638.3	2240.1	2266
High	Q7X8A1	0	183.114	61	19	217	15	402	42.7	7.72	419.29	8	10434.1	12704.5	13030.4	7927.6	4330.6	4679.9
High	Q6Z8F4	0	183.073	64	19	112	19	403	44.8	6.02	231.95	0	7103.7	9955.1	9866	5397.2	3393.4	3543.4
High	Q2QU06	0	182.401	50	25	119	18	578	61.1	5.21	263.52	7	6179.3	5165	5313.3	4694.9	1760.6	1908.3
High	C6F1K2	0	182.142	40	24	138	5	653	71.6	5.43	254.86	0	472.2	363.5	332.2	358.8	123.9	119.3
High	Q10RP0	0	181.387	46	27	90	5	809	89.7	5.26	139.48	30	4595.2	4247.6	4240	3491.3	1447.9	1522.8
High	Q655S1	0	180.055	33	20	119	19	676	72.5	5.72	239.76	2	6284.3	5840.9	5914.5	4774.7	1991	2124.2
High	B9G449	0	176.803	42	23	98	5	904	102.9	5.21	159.44	26	5711.7	5173.2	5193.6	4339.6	1763.4	1865.3
High	Q5N725	0	176.303	60	19	98	9	358	38.8	8.16	197.24	0	1801.6	1553.7	1278.6	1368.8	529.6	459.2
High	B9G6E3	0	175.834	36	29	84	2	895	99.7	5.48	148.75	0	514.4	532.2	524.8	390.8	181.4	188.5
High	P31924	0	174.507	34	25	110	19	816	92.8	6.38	173.21	6	5830.4	3541.2	3790.6	4429.8	1207.1	1361.4
High	Q8L6I1	0	174.371	39	33	85	12	956	105.4	6.57	150.71	8	2164.8	2164.2	2241.7	1644.8	737.7	805.1
High	Q5JNB0	0	173.964	61	18	113	16	394	41.8	6.7	202.09	3	5866.2	5802.2	5910	4457	1977.8	2122.6
High	P30298	0	172.902	36	25	106	19	808	92.1	6.39	152.86	0	3385.9	2890.8	2851.4	2572.5	985.4	1024.1
High	B7ENR4	0	172.689	53	20	121	20	409	44.1	8.31	221.5	0	6651.5	7624.6	7724	5053.7	2599	2774.1
High	P0C522	0	171.693	41	18	125	13	509	55.3	6.1	234.15	3	6864.6	7183.1	6761.5	5215.6	2448.5	2428.4
High	Q6ZFJ3	0	171.39	48	16	123	13	366	40.6	7.84	199.52	5	8212	10539.7	9574.7	6239.3	3592.7	3438.8
High	Q7XE16	0	170.831	42	25	88	3	808	89.8	5.21	140.86	0	273.4	218.6	235	207.7	74.5	84.4
High	B9FK36	0	170.599	23	44	72	40	2327	257.6	6.42	111.83	4	4941.8	4227.1	4085.2	3754.7	1440.9	1467.2
High	Q8H4V1	0	169.539	38	35	85	15	964	110	5.8	158.75	24	4512.5	4196.9	4176.8	3428.5	1430.6	1500.1
High	E9KIM9	0	169.01	28	12	206	12	473	52	7.21	481.77	0	10357.5	12433.1	13240.9	7869.4	4238.1	4755.5
High	A0A0P0Y1Y5	0	168.403	47	24	102	24	515	56.7	7.2	179.71	0	5801.3	4603.5	4508.1	4407.7	1569.2	1619.1
High	Q8L6I2	0	168.171	33	27	71	13	957	105.4	6.79	131.29	0	2008.1	1971.1	1798.4	1525.7	671.9	645.9
High	Q6Z7L1	0	167.751	40	25	80	10	679	72.9	5.59	153.39	20	4093.4	3810.2	3584.8	3110.1	1298.8	1287.5
High	Q2QLX5	0	166.568	57	17	95	14	408	43.5	8.54	194.82	10	5088.1	4568.9	5059.4	3865.8	1557.4	1817.1
High	Q2QTK0	0	165.725	92	14	587	13	128	14.9	7.08	696.4	2	58872.9	73586.1	97894.4	44730.3	25083.4	35159.1
High	P14655	0	165.144	47	16	107	15	428	46.6	6.34	172.67	2	5488.6	6731	6606.1	4170.1	2294.4	2372.6
High	Q9AQZ5	0	164.104	42	33	69	24	845	93	5.27	113.56	11	4049.7	3436.2	3299.7	3076.9	1171.3	1185.1
High	Q67G20	0	164.026	61	18	118	2	377	41.6	5.49	208.5	0	772.7	850.2	771.5	587.1	289.8	277.1
High	Q2R3E0	0	161.708	31	29	91	29	1020	114.1	6.3	142.86	0	4720.1	4476.2	4290.4	3586.2	1525.8	1540.9
High	Q7G2N7	0	161.387	50	27	80	7	634	67.3	7.33	149.12	23	5334.7	5466.3	4913.2	4053.2	1863.3	1764.6
High	Q6H660	0	161.231	48	26	78	19	578	64.9	6.38	100.84	9	4373	3654.7	3681.2	3322.5	1245.8	1322.1
High	Q6KAJ2	0	161.224	58	23	83	23	458	50.3	8.09	168.37	0	4615.6	5184.6	5238.2	3506.8	1767.3	1881.3
High	A3A7H2	0	160.069	37	31	75	31	986	108.1	6.74	119.65	0	3925.2	3152.5	3297.5	2982.3	1074.6	1184.3
High	A0A0P0WKD6	0	159.803	51	25	114	25	495	52.3	6.47	246.1	0	5742.5	7053.7	6967.5	4363	2404.4	2502.4
High	Q8S3P3	0	157.369	35	9	115	9	258	27.3	5.15	220.34	0	4280.9	2221.1	2318	3252.5	757.1	832.5
High	Q2QSR7	0	156.707	51	18	125	18	376	41.5	8.53	189.06	0	6764.5	8691.8	8538.4	5139.5	2962.8	3066.6
High	Q0J5J5	0	155.951	66	19	118	10	256	28.8	4.84	204.15	16	6096.4	5663.4	5133.7	4631.9	1930.5	1843.8
High	Q0JKY8	0	155.67	60	14	191	14	281	30	8.5	286.09	0	9233.1	10680.3	11378.4	7015.1	3640.6	4086.6
High	A3BFF4	0	155.168	33	25	83	25	838	95.4	4.98	143.65	0	4199.3	3268.4	3436.1	3190.5	1114.1	1234.1
High	D0EKM5	0	154.784	28	11	271	11	508	56.2	6.54	474.24	0	11039.9	13384.5	13965.9	8387.9	4562.4	5015.9
High	Q10S34	0	154.464	31	25	88	21	986	106.2	6.9	145.77	0	4158.6	3920.8	3731.8	3159.6	1336.5	1340.3
High	Q43007	0	151.82	40	26	74	20	812	92.2	5.96	118.49	6	3575	3764.5	3685.6	2716.2	1283.2	1323.7
High	Q6AVT2	0	151.678	56	25	67	25	511	55.4	7.37	138.69	0	4201	4975.8	4843.3	3191.8	1696.1	1739.5
High	Q6K8J4	0	150.689	45	28	73	28	744	82.1	5.94	146.82	0	4399.8	4332.4	4426.5	3342.9	1476.8	1589.8
High	Q7XR98	0	150.661	32	23	101	15	703	80.2	5.17	191.6	0	2596.8	1686.6	1859.9	1973	574.9	668
High	Q337I1	0	150.017	42	19	124	18	442	47.2	5.95	177.33	0	5822.5	7739.9	7943.7	4423.8	2638.3	2853
High	Q10DV7	0	149.014	61	18	115	3	377	41.8	5.49	203.57	3	1100.6	1043.8	972.6	836.2	355.8	349.3
High	B9G1I1	0	147.633	30	21	85	3	786	88.4	5.1	144.91	0	143.2	93.3	120.6	108.8	31.8	43.3
High	B7EA73	0	146.797	34	26	75	26	887	99.5	5.59	123.34	0	3479.3	3668.5	3873.8	2643.5	1250.5	1391.3
High	A0A3Q8M3I0	0	146.48	58	18	86	8	260	29.2	4.88	133.49	11	2952.8	2595.4	2352.5	2243.5	884.7	844.9
High	Q7FAH2	0	145.593	72	18	121	7	337	36.8	6.81	196.62	7	4001	3578.8	3430.3	3039.9	1219.9	1232
High	Q8GTK8	0	145.523	53	16	108	16	392	41	7.81	216.84	0	5748.9	6310	5794.2	4367.9	2150.9	2081
High	Q6K669	0	145.24	44	20	57	20	598	61.8	8.1	116.76	0	3236.3	3153.4	3324.5	2458.9	1074.9	1194
High	Q6ERW7	0	144.921	43	15	88	6	439	45.8	7.52	200.15	15	3830.7	4141.4	3980.8	2910.5	1411.7	1429.7
High	E0X6V4	0	144.683	68	13	111	12	253	27	5.49	202.09	0	5675.9	5401.2	5247.3	4312.4	1841.1	1884.6
High	Q7X7H3	0	144.497	42	15	74	14	365	39.5	7.15	133.31	1	3960.9	5021	5031.8	3009.4	1711.5	1807.2
High	Q9AUR8	0	143.831	33	34	62	8	1218	136.3	6.9	114.62	26	3886.4	3223.2	3129.3	2952.8	1098.7	1123.9
High	A2ZZX3	0	140.736	62	19	97	8	376	41.6	5.39	179.22	16	4766.5	4587.4	4556.6	3621.5	1563.7	1636.5
High	O64422	0	139.731	45	16	99	16	406	43.6	5.12	159.31	0	3799.5	4989.9	4675.7	2886.8	1700.9	1679.3
High	Q6EUQ9	0	139.633	30	16	59	3	621	68.5	5.53	112.71	0	266.9	217.1	232.5	202.8	74	83.5
High	B9GCK4	0	139.282	34	23	86	6	715	76.2	5.26	177.93	0	1355.7	1172.9	1166.4	1030	399.8	418.9
High	A3C6D7	0	139.085	61	18	109	1	377	41.7	5.49	188.9	15	2011	2062.1	2016.4	1527.9	702.9	724.2
High	Q9LI00	0	139.02	42	17	75	14	480	52.7	6.18	128.44	7	4339.3	3647.7	3511	3296.9	1243.4	1261
High	Q84J55	0	138.822	66	17	89	9	264	29	4.94	154.93	0	2423.3	2063.2	1978.8	1841.2	703.3	710.7
High	Q6Z6L4	0	137.91	31	25	66	24	878	98.4	5.2	120.14	1	3895.6	3492.2	3434.5	2959.8	1190.4	1233.5
High	A0A0H3UP39	0	137.869	58	18	57	18	448	46.9	8.15	128.2	0	2795.8	2318.8	2436.8	2124.2	790.4	875.2
High	B9FR06	0	136.529	14	17	68	17	1553	171	7.36	133.15	0	3541.4	3681.2	3621	2690.7	1254.8	1300.5
High	Q6H6C7	0	136.426	64	20	72	10	402	42.1	5.86	123.78	10	3583	3410.7	3286.9	2722.3	1162.6	1180.5
High	A0A345YV75	0	136.383	57	12	93	9	251	27.1	5.36	180.59	0	3928.1	4286.7	3980.5	2984.5	1461.2	1429.6
High	Q10P35	0	135.979	55	17	93	4	445	47.9	5.47	169.36	4	756.9	782.1	797.7	575.1	266.6	286.5
High	Q9AUQ4	0	135.736	45	20	81	20	582	62.9	5.63	114.02	0	4136.7	4393.7	4115.8	3143	1497.7	1478.2
High	B9FGD1	0	135.658	37	23	66	23	732	80.7	5.2	109.88	0	3992.6	3897.9	3659.2	3033.5	1328.7	1314.2
High	P15280	0	134.31	46	18	63	13	514	56.1	7.03	125.12	6	3506.9	4468.3	4339.9	2664.5	1523.1	1558.7
High	Q9FRX7	0	134.096	40	20	71	18	549	59.3	6.8	124.17	3	4050.9	3924.4	3784.2	3077.8	1337.7	1359.1
High	Q6Z9G0	0	133.027	54	21	74	21	499	53.3	7.01	134.04	0	4285.7	4570.9	4551.8	3256.2	1558.1	1634.8
High	Q10SR3	0	132.907	34	21	64	6	676	72.5	5.88	120.24	2	780.8	746	789.4	593.2	254.3	283.5
High	B9G0N8	0	132.831	49	19	71	19	436	47.6	4.98	142.22	0	3679.6	3698.2	3972.1	2795.7	1260.6	1426.6
High	Q0JCM0	0	131.918	54	15	95	3	262	29.8	4.81	164.04	0	340	277.5	253.7	258.3	94.6	91.1
High	Q2QLY5	0	131.077	24	17	125	4	766	84.5	6.3	167.1	19	5703.9	4122.4	4103.5	4333.7	1405.2	1473.8
High	A2ZRW5	0	130.536	43	16	100	1	448	50.3	5.03	166.1	21	6027.4	3944.9	3927.3	4579.5	1344.7	1410.5
High	B9FML1	0	130.362	51	24	65	10	504	52.9	7.53	135.25	0	1146	1282.9	1113.5	870.7	437.3	399.9
High	Q6ZFJ9	0	130.261	30	18	79	7	598	63.8	5.91	174.39	0	521.9	387.5	392.6	396.5	132.1	141
High	P45960	0	130.107	43	16	101	1	447	50.3	4.86	160.93	2	264.6	181.9	204.4	201	62	73.4
High	Q6EUP4	0	129.494	47	15	94	2	262	29.7	4.77	163.76	6	2080.9	1744.4	1674.8	1581	594.6	601.5
High	A3BCW4	0	129.387	39	17	61	17	527	58.5	5.07	119.69	0	3129.7	3148.4	2994	2377.9	1073.2	1075.3
High	Q10RW9	0	129.177	53	27	68	7	577	61	5.72	120.74	0	716.7	871	816.9	544.5	296.9	293.4
High	Q7EYM8	0	128.75	51	15	76	15	390	39.6	7.87	161.77	0	4380.6	5774.3	5390.2	3328.3	1968.3	1935.9
High	Q7F280	0	128.265	56	21	58	13	412	46	6.8	93	9	4105	3202.4	3107.9	3118.9	1091.6	1116.2
High	B9EZH0	0	128.187	38	17	82	12	593	65.4	6.13	126.8	9	3644.9	2893.8	3148.8	2769.3	986.4	1130.9
High	Q8H8T0	0	127.932	52	15	82	8	364	41.3	6.19	110.36	14	4142.5	3224.7	3242.1	3147.4	1099.2	1164.4
High	E9KIQ1	0	127.558	40	15	127	15	322	35.7	8.75	172.21	0	6481.2	7877.7	7572	4924.3	2685.3	2719.5
High	Q6H748	0	127.184	42	8	136	8	269	29.2	7.56	226.61	0	7884	9929.8	10312	5990.1	3384.8	3703.6
High	Q40665	0	126.891	39	15	104	3	446	50.1	4.83	164.18	0	590.8	394	408.7	448.9	134.3	146.8
High	Q93X08	0	126.753	51	22	93	22	469	51.7	5.59	156.35	0	5283.1	5401.7	5247.3	4014	1841.3	1884.6
High	Q6ZFI6	0	126.632	37	13	120	13	402	44.2	8.12	300.67	0	4946.3	5450.1	5493.5	3758.1	1857.8	1973
High	B0FFP0	0	126.458	63	10	211	10	185	20	5.68	275.53	0	11090	14604.9	15444.9	8425.9	4978.4	5547.1
High	Q69P84	0	126.018	50	18	69	18	509	54.5	7.06	137.9	0	3176.6	2720.1	3097.8	2413.5	927.2	1112.6
High	B9FIN1	0	125.994	28	15	99	1	624	69.7	5.88	167.43	0	135.8	59.6	54	103.2	20.3	19.4
High	Q7XUG1	0	125.45	44	20	61	20	567	62.6	7.14	99.88	0	2073.4	1092.5	1194.2	1575.3	372.4	428.9
High	A3ANA0	0	123.955	39	15	113	2	444	49.7	4.87	172.75	1	1113.5	758.3	722.8	846	258.5	259.6
High	Q7XUC9	0	123.707	53	8	177	8	103	11.4	11.47	310.47	0	9593.5	11544.8	9948.1	7288.9	3935.3	3572.9
High	P35683	0	123.556	55	20	75	18	414	47.1	5.57	133.62	5	3658.2	3301.2	3305.6	2779.4	1125.3	1187.2
High	Q0J1E1	0	123.342	35	22	58	22	707	75.5	8.09	109.06	0	3374.9	3373.1	3277.7	2564.2	1149.8	1177.2
High	B9G3G3	0	123.31	45	14	81	5	438	46	7.9	176.09	0	1681	2008.4	2174.3	1277.2	684.6	780.9
High	Q6F2Y7	0	121.994	35	26	47	23	912	100.8	6.25	91.81	0	2057.2	1459.5	1577	1563	497.5	566.4
High	Q6K9N6	0	121.204	51	21	66	21	422	45.1	6.32	112.71	0	4072.9	4108	3745.5	3094.5	1400.3	1345.2
High	Q655T1	0	120.982	60	19	77	9	401	42.3	6.61	141.79	0	1057	1480.3	1316.7	803.1	504.6	472.9
High	Q93VT8	0	120.955	45	20	61	20	608	66	7.68	98.33	0	3532.6	3040.4	3246	2684	1036.4	1165.8
High	Q0D868	0	119.74	47	17	66	8	425	46.7	10.64	134.74	0	1470.8	1250.3	1213.7	1117.5	426.2	435.9
High	Q10AZ4	0	119.699	45	15	94	1	377	41.7	5.49	172.19	0	119.8	130.8	123.1	91	44.6	44.2
High	Q8W1L6	0	119.603	32	21	62	21	726	78.4	8.98	88.02	0	3048.5	2153.3	2228.6	2316.2	734	800.4
High	A0A0A0QMT5	0	119.432	35	15	47	15	572	63	7.23	93.28	0	2470.1	1093.1	1173.9	1876.7	372.6	421.6
High	Q2QLY4	0	119.423	24	16	113	3	766	84.6	6.3	135.07	0	578.1	528.4	620.6	439.2	180.1	222.9
High	Q0DZE5	0	118.394	45	13	68	12	376	40.8	5.77	132.98	1	4078.6	3532.7	3541.1	3098.8	1204.2	1271.8
High	Q65XK0	0	117.316	25	13	51	4	578	62.3	6.43	111.25	13	2780.8	2315.8	2229.1	2112.8	789.4	800.6
High	U5LY03	0	116.742	36	13	59	13	463	50.6	9.1	114.5	0	2834.1	2362.5	2415.1	2153.3	805.3	867.4
High	Q53LQ0	0	116.449	46	26	67	25	512	56.8	5.12	96.47	1	3884.3	3249	3126	2951.2	1107.5	1122.7
High	Q94DL4	0	116.402	58	17	80	2	377	41.7	5.4	114.77	0	171.8	171.9	183.5	130.5	58.6	65.9
High	Q10A77	0	115.603	37	14	44	14	497	52.2	7.55	83.94	0	2344.2	2970.9	2673.2	1781.1	1012.7	960.1
High	Q2RAP8	0	115.154	41	21	47	1	635	68.4	6.93	102.61	0	173.3	130.3	119.7	131.7	44.4	43
High	Q5QMK7	0	114.8	32	17	68	8	559	60.8	5.68	109.91	12	3603.4	3938.1	3569.5	2737.8	1342.4	1282
High	Q0J3D9	0	114.687	29	30	50	4	1218	136.5	6.89	95.15	0	360.1	370.5	374.5	273.6	126.3	134.5
High	Q6H883	0	114.285	21	17	78	6	770	80.1	5.48	140.69	16	4486.8	3306.5	3304.7	3409	1127.1	1186.9
High	A3A5J9	0	114.19	48	14	83	12	345	37.7	6.93	123.19	3	4675.8	5566.3	5797.2	3552.6	1897.4	2082.1
High	Q10A14	0	113.984	27	25	50	25	999	109.3	6.57	92.83	0	3321.1	3148.7	3048.8	2523.3	1073.3	1095
High	Q67WN5	0	113.757	15	15	76	4	782	81.7	5.41	139.3	0	396.3	231.5	211.1	301.1	78.9	75.8
High	Q2QXY9	0	113.604	41	21	46	1	635	68.4	6.93	100.56	24	2970.2	2372.7	2315.2	2256.7	808.8	831.5
High	Q7XKB5	0	113.425	45	18	61	16	511	55.2	7.91	128.84	2	2882.6	2694.3	2767.1	2190.1	918.4	993.8
High	Q10S82	0	113.398	37	16	135	13	492	56.7	7.42	163.02	3	5948.8	7788.9	8261.9	4519.8	2655	2967.3
High	I3QD45	0	112.506	64	18	93	10	337	36.4	7.11	141.49	10	6630.5	7048.4	6610.5	5037.7	2402.6	2374.2
High	Q6YWR8	0	111.908	45	14	62	14	387	39.3	9.55	111.91	0	3877.2	3924.9	3834.3	2945.8	1337.9	1377.1
High	E9KIM8	0	111.685	25	7	130	7	359	40.3	5.95	290.84	0	6853.6	9275.3	9822.8	5207.2	3161.7	3527.9
High	Q7XXP7	0	111.49	22	27	44	27	1155	132.3	5.2	65.47	0	3030.8	2796.4	2515.6	2302.7	953.2	903.5
High	Q10N21	0	111.197	61	13	92	10	250	27.1	5.66	163.44	5	4789.6	5236	4757	3639	1784.8	1708.5
High	Q8H7U1	0	110.858	34	13	88	1	447	50.2	4.83	140.61	0
High	Q84NW1	0	110.736	35	11	103	11	358	39.7	8.32	209.7	0	4860.9	5982	5961.8	3693.2	2039.1	2141.2
High	Q8S0J7	0	110.596	54	15	46	15	317	35.1	9.28	68.43	0	2745.1	2979.4	2948.3	2085.7	1015.6	1058.9
High	Q5NBT9	0	110.532	28	28	49	22	1129	125	7.18	63.75	7	3072.2	2831.3	2675.5	2334.2	965.1	960.9
High	Q10Q21	0	110.36	41	18	66	18	533	58.7	5.76	97.01	0	3673	3285.4	3088.7	2790.7	1119.9	1109.3
High	Q69K00	0	109.699	44	13	75	12	304	32.4	7.36	129.16	1	3389.7	4010	3839.6	2575.4	1366.9	1379
High	Q69LE7	0	109.672	27	20	50	20	902	97.3	5.91	89.23	0	3143.4	2905.2	3068.3	2388.3	990.3	1102
High	Q7XXS4	0	108.915	43	12	82	12	355	37.2	5.69	140.13	0	4232.9	4492.9	4073.5	3216.1	1531.5	1463
High	Q657P0	0	108.671	23	22	42	22	1021	114.4	6	71.61	0	2920.5	2708.6	2627.6	2218.9	923.3	943.7
High	Q9AUV6	0	107.72	51	17	54	5	480	52.9	6.13	78.2	18	3551.8	2588.4	2569.1	2698.6	882.3	922.7
High	Q5Z8V9	0	107.387	46	15	61	15	426	46.3	6.15	76.34	0	3077.6	3205.9	3433.4	2338.3	1092.8	1233.1
High	Q2RBM4	0	106.992	27	24	38	1	1048	117	5.38	74.75	0	180.2	158.1	150.1	136.9	53.9	53.9
High	Q6ESI7	0	106.921	23	24	41	24	1359	148.5	6.58	65.19	0	2349.1	2152.4	2279	1784.8	733.7	818.5
High	Q5ZAS4	0	106.92	27	11	175	2	469	51.2	5.82	290.2	0	99.6	91.5	94.4	75.7	31.2	33.9
High	Q0D5P8	0	106.897	50	12	158	12	217	23	9.8	318.99	0	9043.6	11859.6	13149.5	6871.1	4042.6	4722.7
High	B9GBE8	0	106.739	27	24	37	1	1064	118.9	5.38	76.09	27	2351	2096.1	1979.1	1786.2	714.5	710.8
High	A0A0P0XLG1	0	105.589	24	25	51	6	975	110.4	6.23	89.54	2	374.7	351.5	289.8	284.7	119.8	104.1
High	B9F342	0	105.485	29	24	49	24	1000	113	5.2	83.11	0	3053.8	3011.4	2974.2	2320.2	1026.5	1068.2
High	Q338N8	0	105.139	42	17	48	16	483	52.6	6.65	76.21	1	2232.6	1666.9	1729.1	1696.3	568.2	621
High	Q6EUD7	0	103.471	24	23	50	7	968	109.9	6.23	83.78	1	1244	1343.9	1293.3	945.2	458.1	464.5
High	Q69Y99	0	103.028	49	11	78	10	252	26.3	8.02	130.66	1	3610.5	3055.1	3115.1	2743.2	1041.4	1118.8
High	B9FHE3	0	102.919	18	20	43	20	1327	142.5	4.5	81.04	0	2187	1881.9	2018.1	1661.6	641.5	724.8
High	Q0JJ47	0	102.33	40	15	40	15	460	49.9	8.48	80.95	0	1970.3	1720.3	1533.1	1497	586.4	550.6
High	Q652L6	0	102.208	43	17	56	12	435	46.6	5.71	91.82	8	3209.2	3159.3	2971.7	2438.3	1076.9	1067.3
High	Q60EY9	0	101.818	47	12	53	7	306	32.8	9.55	77.38	0	1318	1282.3	1290	1001.4	437.1	463.3
High	Q0JEM7	0	101.451	23	8	190	8	353	38.9	5.36	353.08	0	6567.1	7639.5	7763.3	4989.5	2604.1	2788.2
High	B9F4N9	0	101.423	32	21	55	21	791	88	6.16	100.26	0	3998.3	4321.3	4201.3	3037.8	1473	1508.9
High	Q8S5T1	0	101.241	37	17	38	17	555	60.2	7.61	86.31	0	2485.6	2579	2665.2	1888.5	879.1	957.2
High	P14717	0	100.727	35	20	42	15	701	75.5	6.49	74.61	5	3129.6	1597.1	1741.6	2377.8	544.4	625.5
High	Q53RB0	0	100.558	27	22	41	21	877	98.6	7.31	55.23	1	2805.6	1991.4	1907.5	2131.6	678.8	685.1
High	P41344	0	100.371	38	11	68	8	362	40	8.51	125.62	0	2630.4	3654.5	3585.4	1998.5	1245.7	1287.7
High	A0A0P0WUR5	0	100.279	33	16	53	5	593	65	7.11	87.98	0	953.8	926.7	857	724.7	315.9	307.8
High	Q5W6H1	0	100.266	44	18	48	18	393	43.2	7.08	72.28	0	3226.1	2814.8	2619.8	2451.1	959.5	940.9
High	Q7XLP7	0	100.221	50	16	59	14	389	41.3	5.85	92.5	4	2904.5	2883.8	2849.8	2206.8	983	1023.5
High	Q6K5G8	0	100.128	53	16	86	6	337	36.5	7.88	136.62	1	536.2	472.9	430.7	407.4	161.2	154.7
High	Q2QRV3	0	99.773	33	20	47	20	618	70.4	7.01	84.54	0	2636.6	2401.2	2230.5	2003.2	818.5	801.1
High	Q0D3Z9	0	99.69	24	21	37	21	1127	121.7	5.35	76.23	0	2335.6	2187.6	2088	1774.5	745.7	749.9
High	Q10BJ7	0	99.335	38	19	51	19	594	66.4	5.57	86.38	0	3136.8	2845.6	2828.9	2383.3	970	1016
High	P0DKJ9	0	99.295	57	21	47	21	426	47.7	6.29	61.05	0	2460.7	2135.1	2185.7	1869.6	727.8	785
High	Q6YXT5	0	99.29	39	17	46	17	589	63.6	6.83	82.08	0	2868.3	2161.2	2291.2	2179.3	736.7	822.9
High	Q8LQ33	0	99.266	26	17	39	17	841	94.4	7.24	69.84	0	2290.8	2453.7	2338.8	1740.5	836.4	840
High	A3C4S4	0	99.072	44	17	44	10	378	42.8	6.09	80.19	10	2676.2	2640.6	2570.2	2033.3	900.1	923.1
High	Q8H3I3	0	99.028	42	10	60	10	305	33	5.08	95.68	0	2744.6	2098.4	2113.3	2085.3	715.3	759
High	Q6ER94	0	98.948	51	13	120	13	261	28.1	6	262.19	0	7452	7572.4	7718.2	5661.9	2581.2	2772
High	Q5U1N4	0	98.88	38	12	57	11	346	37	5.94	112.37	1	2737.9	1622	1689.5	2080.2	552.9	606.8
High	Q8W317	0	98.381	27	14	37	14	747	81.1	6.2	77.41	0	1838.2	2129.8	1792.5	1396.6	726	643.8
High	E9KIP0	0	98.118	17	11	103	11	738	82.9	7.23	188.47	0	5999.3	6950.4	7119.5	4558.1	2369.2	2557
High	Q8S718	0	97.872	51	12	75	11	241	25.7	5.52	167.13	2	4295.1	4698.5	4629.2	3263.3	1601.6	1662.6
High	Q67UL5	0	97.618	41	15	50	14	409	43.4	6.46	84.73	1	3162.5	3773.9	3752.7	2402.8	1286.4	1347.8
High	B9FF36	0	97.421	40	10	39	10	188	20.7	10.99	96.77	0	2210.6	1708.3	1630.8	1679.6	582.3	585.7
High	Q6YZE2	0	97.21	32	12	53	12	478	50.2	6.95	93.84	0	3070.5	3165.7	2917.7	2332.9	1079.1	1047.9
High	Q10CU9	0	97.17	27	16	42	12	625	67.7	7.55	92.01	4	2341.5	2011.3	1785.3	1779	685.6	641.2
High	Q6Z2Z3	0	97.034	32	24	46	9	898	98.1	5.21	66.14	18	3113	2861.2	2921.6	2365.2	975.3	1049.3
High	Q7Y1I5	0	96.995	53	19	60	10	404	44.5	10.55	76.94	10	3065.5	2802.5	2661.5	2329.1	955.3	955.9
High	Q69SV0	0	96.971	41	16	60	12	478	51.2	5.53	89.85	4	3284.4	3961.9	3849.6	2495.4	1350.5	1382.6
High	Q688K0	0	96.676	46	18	46	18	445	49.7	5.73	77.28	0	2728.3	2429.7	2252.8	2072.9	828.2	809.1
High	Q9SXP2	0	96.097	44	16	76	16	376	41.3	7.17	93.8	0	3565.6	3646.8	3598.7	2709.1	1243.1	1292.5
High	Q6YW46	0	95.783	37	14	64	2	418	47.3	6.73	98.89	5	1089.7	1005.4	949.7	827.9	342.7	341.1
High	Q7F8S5	0	95.753	64	11	86	10	225	23.2	6.58	116.38	2	3875.1	4737	4559.9	2944.2	1614.7	1637.7
High	Q53LU9	0	95.693	19	19	38	18	1072	118.7	9.47	61.85	1	2363.5	2267.1	2326	1795.7	772.8	835.4
High	A3BCY2	0	95.639	35	14	60	5	440	49.6	6.71	82.4	14	3210.1	2625.6	2503.4	2439	895	899.1
High	Q654S1	0	95.407	48	14	56	9	357	37.7	6.67	96.99	6	2996.5	3290.7	2868.7	2276.7	1121.7	1030.3
High	Q5SNJ4	0	95.295	34	14	52	14	505	53.9	7.14	62.82	0	3025.8	2922.8	2825	2298.9	996.3	1014.6
High	Q7XZW5	0	95.257	42	14	67	13	354	37	7.96	167.36	1	4413	5730.9	5617.9	3352.9	1953.5	2017.7
High	Q8W3D9	0	95.179	40	15	45	15	402	42.7	8.88	83.73	0	2565.2	2543.8	2504.2	1949	867.1	899.4
High	Q84PB4	0	95.013	62	12	124	12	203	22	9.7	175.64	0	8108.4	9610.1	10214.9	6160.6	3275.8	3668.7
High	Q6YPF2	0	94.723	32	18	29	16	716	78.5	5.26	66.22	2	1931	1713.3	1623.8	1467.1	584	583.2
High	A0A0P0W9W2	0	94.542	25	22	34	14	1016	115.5	6.92	58.11	9	2432.2	2092.3	2004.2	1847.9	713.2	719.8
High	Q53N83	0	94.154	33	9	167	9	283	30.3	5.71	218.48	0	5840.4	7474.1	7705.1	4437.4	2547.7	2767.3
High	Q0DJC0	0	94.105	32	12	73	6	380	41	9.74	94.47	13	4894.1	4348.9	4082.4	3718.4	1482.4	1466.2
High	Q0JMH0	0	94.018	31	16	51	16	577	60.8	6.35	109.65	0	2802.3	2629.7	2560.2	2129.1	896.4	919.5
High	Q53PA7	0	93.955	62	15	51	10	309	32.6	9.38	71.76	8	2547.6	2548.5	2468	1935.6	868.7	886.4
High	Q0PVB0	0	93.537	38	15	40	4	450	49.6	5.06	69.35	15	2848.2	2252.2	2339.9	2164	767.7	840.4
High	Q6Z4E4	0	93.369	41	17	51	17	534	57.2	6.35	100.97	0	2870.3	2554.3	2496.1	2180.8	870.7	896.5
High	Q6YPF1	0	92.988	36	12	50	8	362	38.4	7.06	110.36	0	637	472.3	468	484	161	168.1
High	Q2QS14	0	92.938	40	14	48	2	480	52.8	6.13	66.15	0	432.9	289.8	339.7	328.9	98.8	122
High	Q2R2W2	0	92.822	47	13	60	8	265	29.2	4.91	124.01	0	969.9	920.3	903.5	736.9	313.7	324.5
High	A3BQD6	0	92.62	50	13	67	12	313	34.8	5.68	120.79	2	3747.9	4279.6	4174.8	2847.6	1458.8	1499.4
High	Q7XRB6	0	91.91	44	17	45	13	453	48.1	5.66	77.74	4	2143.1	2550.2	2216.9	1628.3	869.3	796.2
High	Q69JX7	0	91.663	46	9	113	9	252	28.4	5.44	172.4	0	4993.7	3194.8	5204.2	3794.1	1089	1869.1
High	Q75IM9	0	91.42	34	13	45	13	409	44.5	6.96	62.44	0	2344.2	1734.1	1836	1781.1	591.1	659.4
High	Q5QNA5	0	91.256	35	31	43	23	1014	114.1	6.09	73.51	3	2455.3	2861.2	2694.1	1865.5	975.3	967.6
High	Q5Z4M6	0	91.035	34	16	41	16	537	59.9	5.29	69.99	0	2333.4	2275	2219.9	1772.9	775.5	797.3
High	Q10MQ2	0	90.953	51	15	44	15	464	49.8	8.41	81.47	0	1856.5	1830	1897.5	1410.5	623.8	681.5
High	A0A0P0YB77	0	90.915	28	17	45	1	687	72.6	4.42	74.52	0	107.4	37.8	35.6	81.6	12.9	12.8
High	Q7XW32	0	90.89	49	12	49	12	281	29.2	7.96	101.92	0	2351.2	1363.6	1395.8	1786.4	464.8	501.3
High	Q7X9A7	0	90.498	32	17	52	10	584	61.4	5.47	108.11	0	1663.1	1426.6	1452.9	1263.6	486.3	521.8
High	A0A0P0WRU0	0	90.393	49	4	90	1	168	18.6	6	182.67	0	99.8	82.7	98	75.8	28.2	35.2
High	P38419	0	90.342	25	19	39	8	924	102.8	6.32	83.01	12	2034.5	1398.2	1507.4	1545.8	476.6	541.4
High	Q8H631	0	90.335	40	20	37	20	669	74.3	7.17	47.95	0	1941.2	1787.2	1790.6	1474.9	609.2	643.1
High	Q6AVI0	0	89.798	34	17	44	5	722	80.9	5.33	75.59	16	2576	2975.6	2571.9	1957.2	1014.3	923.7
High	Q75M32	0	89.744	54	11	80	11	250	26.6	9.29	153.38	0	3611.7	3848.1	4008	2744.1	1311.7	1439.5
High	Q53RM0	0	89.5	47	17	45	17	415	44.8	5.72	88.05	0	2101.9	1835	1809	1597	625.5	649.7
High	Q6ZEZ1	0	89.141	50	12	61	12	258	27	5.06	104.62	0	3188.8	3312.1	3246	2422.8	1129	1165.8
High	B9GDE8	0	88.841	22	17	48	11	939	107	5.55	91.4	0	1127.3	1058.5	1083.7	856.5	360.8	389.2
High	B9FBT5	0	88.746	9	12	54	6	1817	203.6	6.84	82.9	1	774.7	828.2	762.3	588.6	282.3	273.8
High	Q10MB2	0	88.364	31	11	56	11	402	43.3	4.79	78.03	0	2495.5	2527.6	2711.7	1896	861.6	973.9
High	Q60E59	0	87.946	36	13	60	13	359	38.8	7.33	105.51	0	3219.4	3086.8	3302.2	2446	1052.2	1186
High	Q0JHF8	0	87.674	55	18	54	12	339	37	5.77	91.96	9	2712.5	3019.3	2857	2060.9	1029.2	1026.1
High	Q7XSU8	0	87.496	55	11	51	8	340	35.2	8.1	121.69	3	2261.8	1317.5	1315	1718.5	449.1	472.3
High	P0C5D5	0	87.297	47	12	53	12	217	23.7	9.91	69.46	0	2954	3922.9	4036.7	2244.4	1337.2	1449.8
High	Q10PV6	0	87.142	40	13	39	13	263	27.9	10.61	54.24	0	2566.4	2367.5	2723.6	1949.9	807	978.2
High	Q5JKU5	0	87.129	19	16	60	3	826	91.9	6.76	91.25	0	29.9	34.6	36.5	22.7	11.8	13.1
High	Q6Z702	0	86.964	45	18	47	18	514	55.5	7.33	65.72	0	3103.8	3054.2	3457.3	2358.2	1041.1	1241.7
High	Q7XLG5	0	86.909	32	19	38	14	673	74.7	6.18	83.76	4	2595.2	2514.7	2498.7	1971.8	857.2	897.4
High	A3A568	0	86.708	14	21	32	13	1777	191.7	6.2	50.49	7	1763.8	1775.7	1724.1	1340.1	605.3	619.2
High	Q6Z3V7	0	86.599	41	5	89	5	149	15.5	9.64	129.01	0	3415.3	3983.6	3868.3	2594.9	1357.9	1389.3
High	P49199	0	86.457	42	7	46	7	220	24.8	10.4	87.28	0	2498.2	1952.9	1972.4	1898.1	665.7	708.4
High	Q5VNT9	0	86.042	45	13	53	8	446	47.9	5.57	89.26	0	1137.6	1139.7	1171.9	864.3	388.5	420.9
High	Q0J8G4	0	86.021	49	14	49	14	336	35.5	5.17	99.45	0	2822.7	2067.9	2037.8	2144.6	704.9	731.9
High	B9FF68	0	85.985	57	12	31	12	301	31.2	4.5	42.18	0	2024.9	2965.6	3654.7	1538.5	1010.9	1312.6
High	Q75K72	0	85.742	30	6	46	6	334	34.7	6.37	61.39	0	2343.7	1648.4	1373.5	1780.7	561.9	493.3
High	Q6Z3Y9	0	85.656	31	17	38	17	598	67.7	6.62	75.54	0	2332.7	2322.9	2004.4	1772.3	791.8	719.9
High	Q6ZF30	0	85.53	44	7	175	7	266	28.8	6.21	305.21	0	7681.2	10779.7	11342	5836	3674.5	4073.5
High	Q60EA3	0	85.334	31	15	39	15	641	70.5	8.48	73.58	0	2057.6	1983.2	2121.1	1563.3	676	761.8
High	A2ZW27	0	85.244	23	12	36	3	581	62.8	6.67	67.68	0	173.5	146.1	149.8	131.8	49.8	53.8
High	Q0JGY3	0	85.145	31	18	39	18	623	65	5.17	74.25	0	3010.5	3872.4	3783.6	2287.3	1320	1358.9
High	P48642	0	85.083	31	12	39	12	496	53.5	6.67	65.96	0	2596	2659.9	2501.2	1972.4	906.7	898.3
High	Q10MX3	0	84.907	25	13	48	13	604	67.3	6.54	70.87	0	2781.6	1646.7	1734.4	2113.4	561.3	622.9
High	A1YQK1	0	84.768	51	13	39	13	332	35.5	6.09	95.86	0	2380.4	1943	1849.6	1808.6	662.3	664.3
High	Q6YXY3	0	84.626	18	17	30	17	1234	136.4	5.55	58.48	0	1563.1	1465.9	1427.8	1187.6	499.7	512.8
High	Q75G91	0	84.29	59	13	53	13	228	25.4	9.52	87.11	0	2928.5	2327.9	2258.1	2225	793.5	811
High	Q6Z5N4	0	84.268	49	16	38	16	390	42.7	7.77	70.49	0	2922.7	2890.2	2767.6	2220.6	985.2	994
High	A0A0P0Y248	0	84.252	29	13	46	10	471	51.4	7.5	76.43	5	2608.5	2217.6	2375	1981.9	755.9	853
High	Q7F1F2	0	84.205	29	16	35	15	580	64.1	5.24	44.7	1	2029.7	1833.8	1686.2	1542.1	625.1	605.6
High	Q8S7H8	0	84.156	31	6	102	6	236	24.8	9.5	173	0	5880.3	6181.8	7137.1	4467.7	2107.2	2563.3
High	Q6H443	0	84.028	56	13	39	13	245	26.7	8.41	89.8	0	2005.7	1812.4	1930.1	1523.9	617.8	693.2
High	Q75IQ9	0	83.904	30	17	29	1	772	84.8	6.48	63.33	17	2358.1	2640	2671.8	1791.6	899.9	959.6
High	P42862	0	83.798	35	17	46	6	567	62.5	7.28	69.84	12	2151.7	2196.4	2160.1	1634.8	748.7	775.8
High	Q0DJT2	0	83.54	41	12	50	9	291	32.5	5.21	71.08	0	1214.6	1468.6	1418.9	922.8	500.6	509.6
High	Q6Z4G3	0	83.467	31	10	47	3	366	41.3	6.43	80.27	0	349.4	249.9	248.6	265.5	85.2	89.3
High	Q10N97	0	83.297	54	9	35	8	265	28.5	7.84	84	1	1654	912.1	901.8	1256.7	310.9	323.9
High	Q8H3Q7	0	82.953	38	16	47	16	479	53.5	5.66	71.31	0	2718.7	2530.9	2537.9	2065.6	862.7	911.5
High	Q6K689	0	82.845	23	11	36	11	539	60	9.06	84.27	0	1922.1	1708.6	1741	1460.4	582.4	625.3
High	P46465	0	82.51	47	17	28	3	429	47.8	5.07	58.81	15	1828.2	1770.5	1706.5	1389	603.5	612.9
High	P29545	0	82.435	51	9	53	8	224	23.8	4.77	49.82	2	3013.8	2989.1	3002.6	2289.8	1018.9	1078.4
High	Q60E66	0	82.368	35	14	33	14	479	52.8	8.24	66.14	0	2397.5	2289.4	2235.3	1821.6	780.4	802.8
High	Q7EY18	0	82.005	13	19	31	12	1933	211.8	6.68	42.01	0	998.6	917.1	944.4	758.7	312.6	339.2
High	Q9SLX0	0	81.736	38	14	36	10	534	58.5	5.31	73.7	5	1720.5	1561.3	1615.5	1307.2	532.2	580.2
High	Q5VPR6	0	81.726	24	10	41	10	494	52.2	7.68	63.77	0	2314.2	2420.3	1944.9	1758.3	825	698.5
High	Q7XN06	0	81.699	36	12	42	9	412	44.6	6.8	92.28	2	2046.8	1368.6	1323.9	1555.1	466.5	475.5
High	Q94JA2	0	81.612	51	13	63	4	340	35.4	8.56	118.6	10	2762.3	3271.3	2892.4	2098.7	1115.1	1038.8
High	Q6ZDY8	0	81.54	27	14	36	14	630	68.8	7.08	53.93	0	2395.6	2389.2	2091.3	1820.1	814.4	751.1
High	Q7XXS0	0	81.407	56	10	41	10	169	19.7	5.26	64	0	2241.4	2651.7	2474.4	1703	903.9	888.7
High	Q53N80	0	81.25	56	11	39	11	277	29.5	6	99.13	0	2074.3	2085.5	2189.9	1576	710.9	786.5
High	Q0DY33	0	81.195	24	10	73	4	382	41.5	9.77	111.73	0	1384.7	1382.3	1280.5	1052.1	471.2	459.9
High	A3AL37	0	81.152	30	12	56	2	462	51.4	4.89	83.63	0	62.5	48.7	52.3	47.5	16.6	18.8
High	Q53NW9	0	80.973	23	8	38	2	363	38.8	6.54	62.12	11	2199.3	2031.3	2060.7	1671	692.4	740.1
High	P49398	0	80.887	49	13	44	11	265	29.8	10.13	74.9	2	2290.7	2115.2	2054.3	1740.4	721	737.8
High	Q0D9C4	0	79.969	29	11	48	7	492	56.6	6.96	72.4	0	826.8	744.6	714.5	628.2	253.8	256.6
High	Q0J6P7	0	79.914	21	11	39	10	608	66.8	7.58	50.27	2	2119.4	2087.3	2169.3	1610.3	711.5	779.1
High	Q0IZR7	0	79.7	30	19	30	19	883	94.2	5.34	61.64	0	2011.4	2225.2	2273.7	1528.2	758.5	816.6
High	Q84Q83	0	79.555	29	17	31	14	817	87.6	8.29	61.64	3	1601.8	1484.4	1507.4	1217	506	541.4
High	Q75GI3	0	79.501	37	13	38	5	451	49.8	5.02	65.77	0	1122.6	821.4	802.2	852.9	280	288.1
High	Q0DKG9	0	79.477	30	17	27	1	773	84.9	6.48	56.87	0	81.1	81.8	62.4	61.6	27.9	22.4
High	Q851Y8	0	79.443	36	14	37	13	453	48.4	6.48	79.59	0	2111.5	2203.2	2049.8	1604.3	751	736.2
High	Q0E2K1	0	79.363	23	12	28	12	539	58.9	9.36	63.38	0	1371.6	1036.2	1137.7	1042.1	353.2	408.6
High	Q8H616	0	79.353	12	11	63	3	767	80	5.78	108.71	0	394.5	177.2	189.6	299.7	60.4	68.1
High	B9FM56	0	79.124	35	10	37	10	359	38.2	6.16	64.07	0	1928.5	2029.2	1779.2	1465.2	691.7	639
High	B9F4B5	0	79.095	28	13	55	3	479	54.1	8.18	85.65	0	178.9	125.9	149.8	135.9	42.9	53.8
High	Q6AV23	0	79.024	32	15	32	15	525	57.2	5.82	56	0	2104.7	1898.4	1853	1599.1	647.1	665.5
High	Q7XI67	0	79.009	23	17	29	1	946	103.3	5.63	52.96	18	1774.5	1708.6	1897.2	1348.2	582.4	681.4
High	Q8LNF2	0	78.988	46	9	48	9	236	24.5	7.55	56.73	0	2339	2671.7	2872.6	1777.1	910.7	1031.7
High	Q6Z411	0	78.918	27	11	99	11	290	31.3	5.5	156.15	0	4705.2	5405.3	5557.5	3574.9	1842.5	1996
High	Q10PW2	0	78.82	38	14	34	6	449	50	5.25	55.06	0	756.7	901.8	896	574.9	307.4	321.8
High	Q0E446	0	78.779	50	10	43	10	274	29.5	10.49	80.6	0	2630.2	2400.6	2446.6	1998.4	818.3	878.7
High	Q8RZW7	0	78.562	24	9	27	9	482	53.1	6.07	58.71	0	1412.5	1147.4	1102	1073.2	391.1	395.8
High	Q6YTT3	0	78.495	30	13	34	12	505	56.4	8.29	47.28	3	1770.6	2434.1	1303.3	1345.3	829.7	468.1
High	Q0J5V5	0	78.386	28	23	42	20	875	97.8	5.39	54.73	2	2426.2	2169.1	2078.8	1843.4	739.4	746.6
High	Q0DKP1	0	78.036	43	15	39	15	329	34.7	9.33	56.64	0	1964.9	1947.7	2015	1492.9	663.9	723.7
High	Q6Z6B5	0	78.026	48	10	44	10	287	30.7	5.68	76.52	0	2844.8	2958.3	3095.6	2161.4	1008.4	1111.8
High	Q8LR75	0	77.931	35	9	33	8	255	27.3	5.73	65	0	1459	1549	1527.8	1108.5	528	548.7
High	Q650W6	0	77.904	24	7	67	7	322	35.4	4.49	126.25	0	3344.9	3522.4	3590.1	2541.4	1200.7	1289.4
High	Q7XEQ3	0	77.73	62	10	46	7	141	16.4	10.14	76.47	5	2744.7	2415.9	2411.2	2085.4	823.5	866
High	Q7XHB3	0	77.557	25	7	43	6	336	35.7	4.96	93.72	1	2457.7	1625	1670.3	1867.3	553.9	599.9
High	Q69LC0	0	77.366	41	12	40	12	335	37.5	7.09	64.92	0	1876.5	2001.9	1884.4	1425.7	682.4	676.8
High	Q0E3C8	0	77.305	18	16	36	10	983	109.2	7.24	58.26	0	846.2	570.3	588.3	642.9	194.4	211.3
High	Q6ZD35	0	77.291	27	17	33	12	698	77	6.33	56.68	0	1816.1	1536.4	1562.8	1379.8	523.7	561.3
High	Q7G649	0	77.146	58	8	97	8	165	16.5	4.78	183.94	0	4954.5	6296.2	6024.2	3764.3	2146.2	2163.6
High	Q0DX85	0	76.903	47	15	40	15	294	33	5.82	59.49	0	2724.1	2964.2	3014.6	2069.7	1010.4	1082.7
High	Q10M12	0	76.732	52	14	44	14	348	38.8	6.8	95.6	0	2734.4	2268.9	2259.2	2077.5	773.4	811.4
High	A0A188I036	0	76.7	30	15	39	1	527	57.3	6.76	71.96	0	273.5	249.7	249.8	207.8	85.1	89.7
High	Q7XV11	0	76.652	26	7	122	7	252	27	7.4	214.74	0	7238.3	10007	10571.5	5499.5	3411.1	3796.8
High	Q2QXR8	0	76.637	33	16	37	2	527	57.4	6.76	64.94	13	2201.2	1877.8	1781.7	1672.4	640.1	639.9
High	Q2QN85	0	76.552	76	10	40	10	160	16.9	5	62.85	0	2109.2	1262.6	1367.1	1602.5	430.4	491
High	A0A0P0XAE2	0	76.25	24	17	29	1	883	96.7	5.41	52.1	0
High	Q5WMX0	0	76.219	40	12	49	12	297	32.5	6.54	87.61	0	2396	1625	1994.4	1820.4	553.9	716.3
High	Q2QX58	0	76.194	29	16	36	12	698	76.7	7.4	77.84	4	2545.6	2277.4	2428.5	1934.1	776.3	872.2
High	A5HEI2	0	76.12	31	8	49	7	251	27.7	5.54	81.5	1	2155.1	1125.9	1021.8	1637.4	383.8	367
High	Q8S1N3	0	76.04	16	10	37	9	760	78.8	8.5	72.37	1	2309.6	2627.7	2136.7	1754.8	895.7	767.4
High	Q6YWJ7	0	75.824	36	6	62	6	244	26.9	7.03	99.01	0	3555.4	4838.5	4933.8	2701.3	1649.3	1772
High	Q6ZH98	0	75.602	52	8	72	8	172	18.3	8.34	130.52	0	3255.8	3082.7	2930.2	2473.7	1050.8	1052.4
High	B9FLT3	0	75.47	29	14	38	2	722	80.8	5.29	71.13	0	198.5	225.3	208.3	150.8	76.8	74.8
High	Q0D840	0	75.336	48	7	63	7	122	13.1	5.3	92.18	0	3720.4	3029.9	2773.7	2826.7	1032.8	996.2
High	Q2R1V8	0	75.333	43	14	33	7	371	42.1	6.09	55.39	0	910.4	940.8	840.6	691.7	320.7	301.9
High	E9KIT0	0	75.181	75	6	108	4	81	8.9	6.92	238.89	3	4084.4	5171.7	4868.4	3103.2	1762.9	1748.5
High	A3ATH4	0	75.104	31	15	44	15	569	64.7	4.97	62.14	0	2708.8	2370.1	2385.9	2058.1	807.9	856.9
High	Q8W3D0	0	74.976	24	7	35	1	313	33.1	6.65	57.11	0	141.4	108	109.7	107.4	36.8	39.4
High	Q10MS5	0	74.879	37	7	30	5	192	22.2	9.79	50.87	3	1527	1332.8	1317	1160.2	454.3	473
High	Q70G58	0	74.873	30	10	24	10	515	56.1	6.49	70.24	0	1232.2	1237.7	1282.2	936.2	421.9	460.5
High	Q84YK8	0	74.724	20	16	30	5	941	104.4	7.01	58.78	0	571.5	346.8	427.4	434.2	118.2	153.5
High	B9FUP9	0	74.521	23	17	32	17	951	108.8	6.57	41.25	0	1464.2	1483.5	1425.6	1112.5	505.7	512
High	B9FQQ6	0	74.436	23	18	33	3	901	98.6	5.25	53.92	0	266	177.8	155.4	202.1	60.6	55.8
High	Q2R480	0	74.396	32	14	31	11	508	54.3	6.47	45.8	0	1008.5	835.5	894.3	766.2	284.8	321.2
High	Q5ZA32	0	74.284	17	18	28	14	1334	144.1	6.46	39.2	4	1499	1437.5	1336.5	1138.9	490	480
High	Q6YYV1	0	74.151	28	14	30	11	662	71.6	6.83	47.74	4	1920.2	1999.6	1947.4	1458.9	681.6	699.4
High	Q53JG0	0	73.99	36	15	37	1	389	44.5	10.08	61.31	0	26.8	15	17	20.4	5.1	6.1
High	P35684	0	73.942	36	15	37	1	389	44.4	10.08	61.31	19	2547.6	2115.8	2190.7	1935.6	721.2	786.8
High	Q6ZHC3	0	73.906	35	15	30	15	549	60.8	6.32	48.73	0	1593.1	1174.6	1182.5	1210.4	400.4	424.7
High	Q6ZFH9	0	73.873	18	12	41	12	778	83.5	5.63	72.56	0	2417.9	2457.2	2327.1	1837.1	837.6	835.8
High	Q8LMR0	0	73.785	35	11	37	11	426	44.9	8.29	76.89	0	1279.5	1141.5	1153.8	972.1	389.1	414.4
High	Q6L5I5	0	73.699	45	10	44	10	280	29.6	8.65	61.24	0	2587.9	2648.8	2410.1	1966.2	902.9	865.6
High	A3BLC3	0	73.373	43	11	43	11	266	29.6	9.33	100.44	0	2253.2	2275.6	2381.4	1711.9	775.7	855.3
High	Q10HD0	0	73.368	40	7	117	4	263	28.5	5.91	188.05	3	8100.5	10839.9	12563.2	6154.6	3695	4512.1
High	A3C1M3	0	73.133	31	12	36	12	474	51.8	8.41	67.17	0	1771.6	1935	1893.9	1346	659.6	680.2
High	Q53PC7	0	73.096	25	19	28	11	953	105.4	5.87	46.16	10	1646.4	1371.5	1308.6	1250.9	467.5	470
High	Q6ER49	0	72.883	38	9	49	8	321	34.2	5.64	116.3	1	2056	1776	1944.3	1562.1	605.4	698.3
High	B9FW82	0	72.295	27	6	55	6	279	30.6	8.63	106.22	0	3244	2991.7	2843.6	2464.7	1019.8	1021.3
High	B9FU86	0	72.072	31	13	36	12	546	59.1	5.9	53.69	0	1583.1	1505.6	1534.7	1202.8	513.2	551.2
High	Q6ZFX8	0	72.045	27	20	29	20	902	99.3	5.4	46.39	0	1616.4	1235.1	1233.2	1228.1	421	442.9
High	Q5JMS4	0	71.766	31	10	65	7	377	39.6	7.64	105.38	3	2417	2600.1	2232.2	1836.4	886.3	801.7
High	Q5SNC0	0	71.736	43	15	24	1	429	47.8	5.07	50.2	0	221.9	233.8	233.6	168.6	79.7	83.9
High	Q851Y6	0	71.665	41	18	29	18	443	50.6	7.64	50.09	0	2245.5	1908.3	1989.4	1706.1	650.5	714.5
High	Q6F361	0	71.529	45	12	61	3	340	35.4	8.1	104.17	0	418	557.4	432.1	317.6	190	155.2
High	Q84T92	0	71.363	47	10	31	10	233	23.9	5.27	64.23	0	1766.2	2019.5	1683.4	1341.9	688.4	604.6
High	Q5Z7J2	0	71.344	36	8	38	7	324	34	8.12	80.22	1	1415.7	957.8	994.8	1075.6	326.5	357.3
High	A3BM61	0	71.263	43	7	41	4	251	27.5	4.65	58.47	0	1335.9	1231	1181.1	1015	419.6	424.2
High	Q84PA4	0	71.185	38	8	50	8	211	22.7	5.85	112.3	0	2871.5	3427.4	3572.8	2181.7	1168.3	1283.2
High	Q9SDJ2	0	71.02	38	15	33	15	408	47.3	8.76	59.54	0	2190.9	2095.2	2040.6	1664.6	714.2	732.9
High	Q6Z1J6	0	70.943	44	15	40	15	394	44.3	6.76	52.84	0	2333.8	2100.5	1978.8	1773.2	716	710.7
High	Q8S9Q6	0	70.869	39	9	39	2	334	35.5	9.26	73.21	7	1457	1368	1163	1107	466.3	417.7
High	B9F3U0	0	70.844	33	13	38	13	487	53.8	7.37	57.29	0	1934.2	2098.4	1956	1469.6	715.3	702.5
High	E9KIP1	0	70.827	13	13	134	13	765	84.8	7.05	233.68	0	5564.8	8278.5	8426.2	4228	2821.9	3026.3
High	Q8S3R2	0	70.329	32	13	28	13	476	51.8	8.72	59.61	0	1959.5	1950	1742.7	1488.8	664.7	625.9
High	B9FZJ0	0	70.205	21	4	59	4	149	15.9	9.1	56.87	0	2906.6	4446.5	4101	2208.4	1515.7	1472.9
High	Q6Z744	0	70.084	35	11	38	11	414	45.3	6.73	58.59	0	1846.6	1558.9	1560.9	1403	531.4	560.6
High	Q9AR38	0	70.053	34	13	28	13	536	56.7	9.04	55.9	0	1214	1162.6	1097	922.4	396.3	394
High	P52428	0	70.029	46	10	32	10	270	29.6	5.54	47.16	0	1230.5	1135.9	1114.6	934.9	387.2	400.3
High	Q6Z8Z7	0	69.931	37	16	31	16	487	53.7	5.86	59.37	0	1879.5	1848.2	2168.2	1428	630	778.7
High	Q84P97	0	69.92	46	15	39	15	277	29.5	9.17	72.1	0	2537.5	2650.3	2615.3	1927.9	903.4	939.3
High	Q851S8	0	69.868	34	15	33	13	489	52.6	6.92	62.6	2	1786	1656	1673.4	1357	564.5	601
High	Q75L45	0	69.856	30	8	22	7	361	39.3	7.8	52.06	1	1280.8	1199	1126.5	973.1	408.7	404.6
High	Q69UF2	0	69.767	36	14	34	14	434	46.9	6.93	48.82	0	2269.1	2112.8	2048.7	1724	720.2	735.8
High	B9F834	0	69.709	17	14	30	1	1017	110.3	5.6	53.52	15	1690.4	1950.9	1865.8	1284.3	665	670.1
High	Q10R10	0	69.63	35	8	25	8	310	33.6	5.69	49.52	0	1265.2	1357.7	1363.5	961.3	462.8	489.7
High	B7E7K3	0	69.599	63	7	40	7	145	15.2	5.15	74.99	0	1502.7	920.9	917.7	1141.7	313.9	329.6
High	B9FTF7	0	69.536	14	15	23	15	1496	166.7	6.07	43.35	0	1285.8	1253.6	1346.2	976.9	427.3	483.5
High	Q6Z382	0	69.483	21	16	31	9	889	98.5	5.11	58.18	8	1819.9	1533.4	1422	1382.7	522.7	510.7
High	Q6ZG77	0	69.263	28	11	27	11	490	53.2	6.84	61.19	0	1645.6	1878.7	1853.8	1250.3	640.4	665.8
High	Q0JAF4	0	68.878	35	11	40	11	353	38.2	8.46	65.05	0	2099.3	2214.9	2232.2	1595	755	801.7
High	Q5Z6U5	0	68.554	32	19	38	19	558	60.9	6.65	58.34	0	2476.9	2004.9	1963.8	1881.9	683.4	705.3
High	O80414	0	68.403	36	12	41	3	368	38.9	9.28	71.53	13	2481.3	2482.8	2355.5	1885.2	846.3	846
High	B9FMM1	0	68.361	10	20	26	20	2504	288.7	8.75	32.42	0	1547.7	1349.8	1346.8	1175.9	460.1	483.7
High	Q6YXI1	0	68.282	36	18	24	10	625	68.4	6.02	54.33	9	1860.1	1738.5	1747.7	1413.3	592.6	627.7
High	Q6ZG90	0	68.262	35	9	36	9	240	27.3	6.93	65.73	0	1949.6	2129.8	2004.2	1481.3	726	719.8
High	Q9AY71	0	68.194	32	12	30	12	431	46.7	7.44	55.75	0	1945.2	1963.2	2162.9	1477.9	669.2	776.8
High	Q0JD02	0	68.046	34	10	31	10	429	46.3	5.38	41.92	0	1641.5	1594.7	1586.5	1247.2	543.6	569.8
High	Q8W2Z2	0	67.996	23	13	33	11	677	73.2	8.19	66.48	0	1882	1402	1244.6	1429.9	477.9	447
High	Q6K4K9	0	67.898	26	13	40	13	587	65.7	5.03	66.96	0	2035.2	1730.9	1667.3	1546.3	590	598.8
High	Q6YY17	0	67.879	50	9	29	5	210	23	7.42	41.5	6	1746.4	1677.2	1591	1326.9	571.7	571.4
High	Q6EUK5	0	67.673	32	13	27	13	587	63.8	8.53	47.49	0	1504.8	1485.9	1525.8	1143.3	506.5	548
High	A3BQX7	0	67.61	43	14	30	6	275	31.3	9.98	61.05	11	1805.5	1487.1	1329	1371.8	506.9	477.3
High	Q10A56	0	67.543	16	13	23	13	1004	112	6.81	46.11	0	1405.1	1265.9	1305.3	1067.6	431.5	468.8
High	Q75HX0	0	67.137	35	11	46	5	376	41.6	5.48	67.56	0	470.3	505.2	447.2	357.3	172.2	160.6
High	Q5SNC5	0	67.092	30	17	26	17	788	83.7	6.54	51.31	0	1541.4	1031.8	975.6	1171.1	351.7	350.4
High	Q5N821	0	67.056	16	20	29	8	1419	154.3	5.39	43.88	12	2039.8	1921.5	1922.9	1549.8	655	690.6
High	Q10MJ1	0	67.023	19	14	27	14	938	103.8	5.95	40.82	0	1440.2	1387.3	1344.8	1094.2	472.9	483
High	Q5KQH5	0	67.001	27	13	40	4	559	60.8	5.48	59.93	0	319.4	266.7	255.3	242.7	90.9	91.7
High	Q5TKJ2	0	66.95	25	13	27	9	585	63.9	4.6	63.23	0	1421.9	1215.7	1056.4	1080.3	414.4	379.4
High	Q9ZST0	0	66.917	33	8	23	8	279	30.2	10.35	59.19	0	1626.5	1460.4	1715.4	1235.8	497.8	616.1
High	A0A0P0XEB3	0	66.831	47	10	26	10	301	31.8	6.24	68.06	0	1046.4	1045.6	1118.7	795	356.4	401.8
High	Q6YVI0	0	66.629	35	9	39	9	367	39.6	6.86	77.23	0	1754.1	1572.7	1684.5	1332.7	536.1	605
High	Q6Z965	0	66.429	44	15	33	15	394	43.7	8.56	55.36	0	1749.5	1655.8	1667.5	1329.2	564.4	598.9
High	Q109G2	0	66.328	26	14	27	7	521	57.9	8.16	41.43	8	1631.7	1517.6	1519.1	1239.7	517.3	545.6
High	Q9FTG9	0	66.209	48	15	29	14	424	45.7	5.25	49.33	1	1314.6	1122.1	1117.4	998.8	382.5	401.3
High	B3IYE3	0	66.193	18	16	26	16	978	109.1	5.83	34.35	0	1898.4	1610	1548.1	1442.4	548.8	556
High	Q6H4P7	0	66.182	17	15	29	4	1094	123.4	6.79	44.07	12	1489.8	1313.1	1266	1131.9	447.6	454.7
High	Q0JAC6	0	66.173	48	14	34	6	244	28.3	10.04	64.2	0	927.6	803.5	754.8	704.8	273.9	271.1
High	B9G3B3	0	66.124	22	11	27	11	693	75.7	6.4	54.65	0	1125.9	1172.3	1160.5	855.4	399.6	416.8
High	Q9LST6	0	66.101	53	10	34	10	212	23.5	5.64	57.5	0	1550.3	1441.3	1394.9	1177.9	491.3	501
High	B9FSH5	0	66.002	20	18	26	18	996	108.1	5.9	47.21	0	2055.1	1901.9	1939.8	1561.4	648.3	696.7
High	Q6EUS1	0	65.848	44	8	27	8	321	33.3	8.12	65.58	0	1240.8	1130.6	870.9	942.7	385.4	312.8
High	A3BU52	0	65.806	29	15	22	7	615	67.3	5.95	52.31	0	422.6	377.9	380.3	321.1	128.8	136.6
High	B9EYE7	0	65.629	24	14	37	11	656	72.7	6.25	52.14	3	1897.7	1780.1	1632.2	1441.8	606.8	586.2
High	Q6L4C6	0	65.422	31	10	39	10	336	37.3	6.68	67.61	0	2131.5	2059.4	1859.1	1619.5	702	667.7
High	Q2QVC1	0	65.384	33	13	33	13	481	52.2	7.05	57.66	0	1778.5	1701.5	1721	1351.3	580	618.1
High	Q6Z3F9	0	65.321	28	11	25	11	386	42.8	8.75	44.85	0	1501.4	1535.5	1439.8	1140.7	523.4	517.1
High	Q7XDY9	0	65.23	26	10	32	10	469	51.5	5.62	79.11	0	2209.5	1822.4	1972.1	1678.7	621.2	708.3
High	P42211	0	65.228	21	9	38	9	496	54.1	6.15	56.2	0	2317.9	1969.7	2054.6	1761.1	671.4	737.9
High	A3AGD3	0	64.984	41	9	33	7	191	20.6	6.35	62.56	5	1568.7	1017.1	963.9	1191.9	346.7	346.2
High	Q8LLP2	0	64.98	27	11	25	8	513	57.3	5.78	52.45	5	1410.9	1298.4	1127.1	1072	442.6	404.8
High	Q84LG6	0	64.952	15	14	23	3	936	106.1	5.36	53.61	11	1549.8	1168.8	1292.2	1177.5	398.4	464.1
High	A3CFL9	0	64.94	44	11	27	11	356	37.5	6.54	42.49	0	1331.8	1220.7	1177.5	1011.9	416.1	422.9
High	Q0JBV4	0	64.715	38	16	29	10	478	53.5	8.4	37.66	0	1063.3	1069.3	1056.1	807.9	364.5	379.3
High	Q5VQ78	0	64.645	15	13	28	6	907	102.8	4.98	38.79	10	1874.1	1498.2	1435.3	1423.9	510.7	515.5
High	Q9LGQ6	0	64.541	33	12	27	12	419	46.1	5.92	54.73	0	1625.9	1073.4	1096.2	1235.3	365.9	393.7
High	Q5N7W3	0	64.457	27	15	24	15	698	75.2	6.6	43.39	0	1439.5	1283.2	1233.2	1093.7	437.4	442.9
High	P93407	0	64.398	51	7	40	7	211	21.3	6.25	126.46	0	1982.2	2155.4	1892	1506	734.7	679.5
High	Q69TY5	0	64.385	15	15	23	15	1246	138.6	6.34	42.83	0	1093.5	1138	1179.7	830.8	387.9	423.7
High	Q6YY64	0	64.362	38	9	34	8	219	24.2	10.11	55.24	2	2244.7	1586.5	2102.7	1705.5	540.8	755.2
High	Q7F354	0	64.323	36	8	26	7	338	35.8	7.37	49.81	1	1123.6	766.9	742	853.7	261.4	266.5
High	Q0JM17	0	64.313	30	12	31	12	432	48.6	5.72	48.05	0	1893.6	1989.9	1856.9	1438.7	678.3	666.9
High	Q5VQX1	0	64.128	52	9	23	9	272	28.8	8.25	58.73	0	1660.2	1855.8	1783.6	1261.4	632.6	640.6
High	Q6Z1G7	0	64.082	34	9	27	5	374	39.9	5.36	54.66	5	1221.5	1271.7	1217	928.1	433.5	437.1
High	Q8H8D6	0	63.987	34	11	32	10	319	35.7	7.58	60.99	1	1688	2250.7	1595.4	1282.5	767.2	573
High	Q6ZHE5	0	63.957	23	10	25	10	426	45.5	7.81	52.53	0	1907.8	1861.7	1907.5	1449.5	634.6	685.1
High	C6F1N7	0	63.6	31	13	29	13	546	58.7	5.43	51.04	0	1442.3	1205.4	1305.6	1095.8	410.9	468.9
High	Q0J0N6	0	63.554	16	14	27	3	1095	123.5	6.57	40.59	0	268.2	252.9	240.6	203.8	86.2	86.4
High	Q0D4F7	0	63.471	24	14	26	14	677	73.6	6.95	29.17	0	1632.2	2849.8	2366.1	1240.1	971.4	849.8
High	Q6ETK1	0	63.44	53	9	29	9	185	20.1	7.83	61.97	0	1462.9	1344.5	1450.9	1111.5	458.3	521.1
High	Q84P62	0	63.324	56	12	28	12	301	32.7	6.14	52.61	0	1795.8	2011.9	2363.1	1364.4	685.8	848.7
High	Q0J709	0	63.166	36	9	43	9	283	30.3	6.09	74.16	0	2030.3	2030.7	2172.3	1542.6	692.2	780.2
High	Q6K4J4	0	63.118	36	11	22	11	360	38.5	5.21	44.93	0	985	1274.1	1082.3	748.4	434.3	388.7
High	Q2QNS7	0	63.081	56	6	31	6	158	16.7	5	50.55	0	1583	1294.9	1208.4	1202.7	441.4	434
High	Q69N33	0	63.069	28	9	25	9	501	52.3	9.45	39.74	0	1383.2	1242.1	1268.8	1050.9	423.4	455.7
High	B9G3I1	0	63.036	14	18	25	18	1625	176.3	8.24	32.45	0	1463.7	1296.7	1154.7	1112.1	442	414.7
High	B9FBP6	0	62.862	15	9	37	9	867	96.1	7.55	59.55	0	1991.9	1980.2	1957.9	1513.4	675	703.2
High	Q7XXR8	0	62.75	51	6	28	3	205	22.3	4.49	60.6	6	1715.5	1727	1768	1303.4	588.7	635
High	Q943K1	0	62.499	31	7	46	5	268	27.9	6.87	118.44	2	3411.8	5176.4	4840	2592.2	1764.5	1738.3
High	Q53P72	0	62.28	30	14	31	14	494	53.9	7.75	36.63	0	1684.4	1557.5	1544.2	1279.8	530.9	554.6
High	Q84VC9	0	62.272	25	6	32	6	251	28.7	5.87	62.89	0	1955.3	1709.7	1719.6	1485.6	582.8	617.6
High	Q8H590	0	62.006	53	10	47	10	152	17.7	10.74	58.14	0	2590.9	2078.2	2076.6	1968.5	708.4	745.8
High	Q6YYW3	0	62.003	29	11	37	11	433	47	7.3	72.58	0	1663.9	1803	1807	1264.2	614.6	649
High	B9F2N9	0	61.992	28	12	28	10	487	53.8	7.15	51.01	2	1349.9	1645.5	1519.7	1025.6	560.9	545.8
High	Q9ST27	0	61.97	19	14	23	13	907	100.2	7.69	44.37	1	1561.4	1690.4	1677.6	1186.3	576.2	602.5
High	Q10NY2	0	61.846	10	12	28	7	1133	125.1	7.14	34.12	0	1043.5	1022.1	913	792.8	348.4	327.9
High	Q0JGZ6	0	61.778	33	9	28	8	323	34.7	5.19	42.36	0	1508.2	1457.1	1260.2	1145.9	496.7	452.6
High	Q6H6D2	0	61.746	41	12	27	12	358	38.4	7.39	47.45	0	1776.3	1512	1646.9	1349.6	515.4	591.5
High	Q94CR1	0	61.741	31	8	32	1	334	35.7	9.39	64.09	0	263.8	117.1	132.3	200.4	39.9	47.5
High	Q2QLJ0	0	61.663	23	10	31	10	540	60.9	6.33	41.6	0	1856.5	1726.7	1698.2	1410.5	588.6	609.9
High	Q2QS11	0	61.606	38	16	24	16	510	57.9	7.05	38.82	0	1529.5	1391.1	1302.5	1162.1	474.2	467.8
High	Q2QM69	0	61.594	32	8	38	5	348	38.9	9.52	78.86	4	1921.4	2439.6	2503.4	1459.8	831.6	899.1
High	Q7XR19	0	61.516	40	8	32	7	222	24.6	10.1	44.82	0	1718.3	1486.8	1508.3	1305.5	506.8	541.7
High	B9FAQ6	0	61.38	13	11	19	11	1061	120.4	6.68	33.07	0	1190.1	932	969.2	904.2	317.7	348.1
High	Q0JK67	0	61.185	26	11	25	6	548	59.9	6.87	59.17	0	662.3	675.9	712.8	503.2	230.4	256
High	Q93WM3	0	61.066	23	15	41	15	559	62.5	5.94	57.6	0	2288.7	2302.3	2289.3	1738.9	784.8	822.2
High	Q10T66	0	61.046	46	6	26	6	203	22	7.85	79.98	0	975.5	738.1	773.2	741.2	251.6	277.7
High	Q0JCD0	0	60.967	29	8	29	4	415	44.5	8.22	50.29	0	738	776.8	773.5	560.7	264.8	277.8
High	Q8LQ68	0	60.912	32	14	29	12	506	55.1	6.34	49.79	1	1267.9	1176.4	1189.2	963.3	401	427.1
High	Q6ZJJ1	0	60.843	42	14	37	12	291	31.7	7.97	59.99	3	1702.9	2090.2	2174.8	1293.8	712.5	781.1
High	Q942L2	0	60.77	33	11	29	6	371	40.7	6.87	46.25	0	893.3	906.8	910.5	678.7	309.1	327
High	B9FCV2	0	60.695	23	9	34	9	459	50.4	5.41	70.26	0	1988.5	1628.2	1492.1	1510.8	555	535.9
High	Q6Z0N5	0	60.657	25	18	28	18	745	84.9	7.97	37.45	0	1766.8	1594.1	1607.7	1342.4	543.4	577.4
High	Q0J0H4	0	60.622	31	8	27	4	376	40.2	5.49	48.47	0	481.5	477.6	424.9	365.8	162.8	152.6
High	Q6AVG6	0	60.471	29	11	27	11	459	51	5.67	46.7	0	1717.1	1793.6	1663.9	1304.6	611.4	597.6
High	B9FLJ3	0	60.359	28	16	26	15	641	72.9	9.52	42.55	1	1458.7	1321.3	1229.8	1108.3	450.4	441.7
High	Q7XTT6	0	60.339	13	17	23	17	1628	183	6.79	44.29	0	1391.7	1262.1	1237.4	1057.4	430.2	444.4
High	Q6Z4K6	0	60.285	22	12	26	2	638	67.1	8.22	32.08	1	433	295.4	286.8	329	100.7	103
High	Q84VC8	0	60.257	44	10	23	10	293	30.5	6.6	48.65	0	1513.5	1473	1493	1149.9	502.1	536.2
High	Q75HJ0	0	60.193	24	13	28	4	637	67.6	7.88	34.06	10	1361.5	1289.6	1334.5	1034.4	439.6	479.3
High	Q8RUI4	0	60.061	33	5	26	2	202	22.1	4.55	59.14	0	140.6	169	140.9	106.8	57.6	50.6
High	A0A0K0LR91	0	59.947	31	7	50	7	188	21.4	9.1	62.83	0	2978.9	3372.2	3545.8	2263.3	1149.5	1273.5
High	Q2QMG2	0	59.888	17	10	23	10	737	80.2	6.8	54.77	0	969.5	888.6	846.2	736.6	302.9	303.9
High	Q852M2	0	59.852	15	16	24	1	1356	145.2	6.49	31.74	1	156.4	155.2	145.9	118.8	52.9	52.4
High	Q10ME8	0	59.544	15	13	22	0	1064	116.3	6.33	46.9	1	57.4	47.5	50.1	43.6	16.2	18
High	Q852M0	0	59.467	38	11	34	8	411	44.3	6.61	76.78	0	1500.2	1500.9	1374.3	1139.8	511.6	493.6
High	Q0DM51	0	59.393	25	15	31	15	758	81.6	6.52	40.78	0	1597.3	1671.6	1618.8	1213.6	569.8	581.4
High	Q6ATR5	0	59.271	28	14	25	14	642	71.3	5.69	46.12	0	1262.2	1152.3	1153.8	959	392.8	414.4
High	Q7X8Z8	0	59.115	26	10	21	10	543	57.2	5.88	39.24	0	1105.6	1005.1	1021	840	342.6	366.7
High	Q0DMV6	0	59.081	14	16	25	1	1375	147.2	6.04	28.13	16	1211.1	1003.6	936.4	920.2	342.1	336.3
High	Q84SS7	0	59.078	29	10	37	10	327	35	5.03	67.05	0	2488.9	1953.5	2022	1891	665.9	726.2
High	Q5ZBH8	0	58.996	38	13	32	12	344	37.9	6.73	58.7	1	1535.8	1734.4	1894.2	1166.9	591.2	680.3
High	Q6ZBH2	0	58.993	36	11	24	11	369	39.3	6.47	41.32	0	1417.3	1593.3	1469.6	1076.8	543.1	527.8
High	Q5KQJ9	0	58.946	17	13	27	4	853	94.1	4.96	37.69	0	232.3	207.7	226.6	176.5	70.8	81.4
High	A2ZVC0	0	58.941	28	7	33	7	209	22.4	5.11	53.9	0	1633.1	1687.1	1692	1240.8	575.1	607.7
High	Q0JP03	0	58.869	25	10	26	6	526	57.5	5.22	49.33	0	748.1	816.1	772.4	568.4	278.2	277.4
High	Q75J18	0	58.848	41	10	50	7	206	23.6	10.3	84	4	3379	2773.8	2689.4	2567.3	945.5	965.9
High	Q10I26	0	58.785	21	8	24	6	404	45.6	6.37	42.74	0	1015.6	1096	990.9	771.6	373.6	355.9
High	Q6H444	0	58.685	45	11	28	11	239	25.8	9.52	57.85	0	1735.6	1919.5	2105.2	1318.7	654.3	756.1
High	O64464	0	58.579	57	11	37	7	221	24.3	6.89	59.54	4	1720	1681.6	1577	1306.8	573.2	566.4
High	B7EW55	0	58.501	34	13	31	8	429	48.7	4.65	52.84	7	2105.9	1669.5	1410	1600	569.1	506.4
High	Q8GVH2	0	58.433	27	12	20	12	659	71.3	5.74	38.99	0	1278.1	1069.9	997.6	971.1	364.7	358.3
High	Q0DWH1	0	58.346	24	10	36	10	381	40.8	7.17	51.21	0	2031.1	1927.4	1895	1543.2	657	680.6
High	Q7XM88	0	58.286	25	9	30	9	476	52.6	9.54	36.68	0	2501.8	2915.8	3025.2	1900.8	993.9	1086.5
High	Q2R1S1	0	58.203	42	9	28	9	270	28.4	8.79	47.96	0	1623.6	2014	2335.8	1233.6	686.5	838.9
High	A3AI13	0	58.157	44	10	34	1	226	24.9	10.05	60.39	11	1693.4	1415.2	1598.2	1286.6	482.4	574
High	B5BQV2	0	58.142	40	8	27	3	221	25	7.12	36.02	6	1784.3	2141.9	1915.6	1355.7	730.1	688
High	B9FNR2	0	58.142	40	7	30	2	317	34.7	6.46	61.2	10	1268.4	1319	1181.1	963.7	449.6	424.2
High	Q2QNF3	0	58.123	43	12	35	12	261	28.2	10.99	76.45	0	1982.2	1276.4	1706.8	1506	435.1	613
High	P12330	0	58.102	49	7	75	2	265	28	5.26	117.6	3	747.1	789.7	856.2	567.6	269.2	307.5
High	Q2QM23	0	58.09	41	8	21	8	303	31.5	4.79	38.17	0	1210.6	1590.3	1453.4	919.8	542.1	522
High	P51431	0	57.932	48	6	85	2	155	17.7	9.8	134.28	8	5129	3926.1	3487.9	3896.9	1338.3	1252.7
High	P40392	0	57.911	59	10	42	6	202	22.5	5.27	64.18	6	2734.4	2607.1	2197.9	2077.5	888.7	789.4
High	Q5W676	0	57.895	31	13	28	11	507	54.6	6.11	47.32	0	1313.7	1373.5	1364.6	998.1	468.2	490.1
High	Q6K1X5	0	57.87	42	11	23	11	370	41.1	9.22	42.13	0	1196.9	1204	1281.1	909.4	410.4	460.1
High	Q850L8	0	57.832	44	10	34	1	226	25	9.98	60.09	0	129	97.1	111.4	98	33.1	40
High	Q2QWU7	0	57.691	22	8	23	7	467	48.3	8.78	45	0	1200.2	913.8	952.5	911.9	311.5	342.1
High	Q69IK7	0	57.666	19	7	24	7	447	49.1	6.55	61.54	0	1208.4	1347.7	1410.3	918.1	459.4	506.5
High	Q69S39	0	57.633	41	7	59	7	225	23.9	8.25	121.43	0	3911.4	4935.6	5012.1	2971.8	1682.4	1800.1
High	Q67UK9	0	57.627	54	12	39	11	272	29.7	7.96	47.27	2	2167.7	2711	2785.7	1647	924.1	1000.5
High	Q6YY47	0	57.625	18	13	28	12	749	81	6.09	51.02	1	1485.8	1611.8	1453.1	1128.9	549.4	521.9
High	Q5JK10	0	57.533	28	11	30	1	432	46.4	6.44	49.47	0	99.9	83.9	68.8	75.9	28.6	24.7
High	Q33AF5	0	57.524	22	14	21	10	819	92.7	5.64	31.19	5	1023.1	1049.4	916.9	777.3	357.7	329.3
High	Q7XAL3	0	57.418	19	9	26	3	541	58.7	8.41	41.94	0	257.7	236.2	210.5	195.8	80.5	75.6
High	Q5ZEN1	0	57.339	22	18	25	18	986	113.8	9.33	39.77	0	1485.6	1248	1212.3	1128.7	425.4	435.4
High	Q7F8W1	0	57.29	18	12	21	8	771	83.9	7.91	30.96	3	1143.9	1028.5	1170.3	869.1	350.6	420.3
High	Q7X6F6	0	57.222	20	12	27	12	765	80.9	6.87	53.51	0	1663.6	1543.4	1458.2	1264	526.1	523.7
High	Q5VS74	0	57.209	27	12	30	8	550	59.7	6.8	46.02	4	1395.8	1540.8	1446.2	1060.5	525.2	519.4
High	Q6ZG42	0	57.167	37	11	28	10	431	46.7	7.14	42.14	1	1368.2	958.1	1071.1	1039.5	326.6	384.7
High	Q6Z7V2	0	57.139	34	7	30	7	220	24.1	7.5	50.4	0	1140.1	710.8	818	866.2	242.3	293.8
High	Q0DEF1	0	57.096	35	9	45	9	341	36.5	7.94	65.48	0	2536.9	2723.3	2550.2	1927.5	928.3	915.9
High	A3AI33	0	57.072	16	14	22	14	1003	110	6.19	36.8	0	1617.2	1299.9	1255.7	1228.7	443.1	451
High	B9FRJ7	0	57.066	27	7	30	7	277	29.8	5.68	43.86	0	1207.3	1045.8	1124.3	917.3	356.5	403.8
High	Q43008	0	56.951	32	7	36	7	231	25	7.02	58.35	0	1777.9	2038.9	1975.8	1350.8	695	709.6
High	A0A0R7VIP9	0	56.828	36	10	27	4	394	42.9	6.05	42.27	0	613.7	434.5	459.4	466.3	148.1	165
High	P12331	0	56.785	36	6	74	1	261	27.5	5.43	108.26	0	173.3	258.2	140.1	131.7	88	50.3
High	Q67J16	0	56.762	27	16	24	16	634	68.4	8.87	36.49	0	1275.4	1314.6	1049.4	969	448.1	376.9
High	Q7GCH3	0	56.637	43	13	23	12	424	47.2	8.85	42.81	0	1057	959.9	943.9	803.1	327.2	339
High	Q0JPA6	0	56.631	49	8	55	8	204	21.8	4.92	115.75	0	4260.9	4644.6	3656.7	3237.3	1583.2	1313.3
High	Q7XN11	0	56.563	23	10	20	8	516	56.4	6.8	44.41	3	1135.1	925.6	941.4	862.4	315.5	338.1
High	Q6YPG2	0	56.534	18	9	26	3	548	59	8.02	42.02	5	723	719.9	637.9	549.3	245.4	229.1
High	Q947X8	0	56.519	29	9	46	6	352	37.2	6.55	107.99	0	1026.2	456.2	587.2	779.7	155.5	210.9
High	B9FQ68	0	56.396	16	15	24	15	1157	130.9	6.24	43.95	0	1171.8	1024.7	1015.4	890.3	349.3	364.7
High	Q8S6N5	0	56.363	10	18	24	14	2267	252.7	6.4	36.74	0	1253	976.3	925	952	332.8	332.2
High	Q7XMK5	0	56.351	54	9	37	9	206	22.4	5.5	49.46	0	1917.9	2338.4	2184.3	1457.2	797.1	784.5
High	B9EVX0	0	56.325	17	12	21	11	818	90	7.02	42.72	1	1464.2	1302.8	1217	1112.5	444.1	437.1
High	Q6F321	0	56.286	47	12	24	5	249	27.2	6.09	42.15	9	1798.4	1593.9	1496.6	1366.4	543.3	537.5
High	Q9LG77	0	56.265	34	8	49	8	303	32.9	6.8	63.05	0	1739.5	2792.8	3221.7	1321.6	952	1157.1
High	Q8GZY2	0	56.166	26	10	29	10	466	51.6	9.66	76.18	0	1569.8	1459.8	1667.3	1192.7	497.6	598.8
High	B9F272	0	56.11	15	13	21	2	933	105.7	5.35	43.39	0	218.9	158.7	144.5	166.3	54.1	51.9
High	Q0JF82	0	56.093	16	14	22	14	1031	112	8.02	36.55	0	1365.8	1270.9	1322.8	1037.7	433.2	475.1
High	P49397	0	55.984	27	8	33	3	262	29.7	9.8	41.32	0	1032.7	812	818.3	784.6	276.8	293.9
High	B9FLB9	0	55.981	23	11	25	11	550	60.5	7.08	38.71	0	1826.6	1833.5	1811.8	1387.8	625	650.7
High	Q0D7W4	0	55.955	26	13	24	13	578	63.7	8.41	40.04	0	1531.1	1540.2	1541.7	1163.3	525	553.7
High	Q10P60	0	55.787	49	11	29	11	240	26.6	7.36	53.45	0	1467.3	1130.3	1263	1114.8	385.3	453.6
High	Q94CN1	0	55.653	22	12	21	12	727	79.3	8.69	41.56	0	1408	1081.6	1082.5	1069.8	368.7	388.8
High	A0A0P0WH35	0	55.565	43	12	47	11	314	33.5	9.04	55.71	1	2407.3	2621.2	2827.5	1829	893.5	1015.5
High	Q6L4H5	0	55.502	23	11	23	6	521	57.2	7.2	48.72	6	1255.4	1199.3	1243.8	953.8	408.8	446.7
High	Q0DAL0	0	55.398	34	9	25	9	271	29.6	9.57	43.95	0	1881.6	2260.7	2105.2	1429.6	770.6	756.1
High	Q6YV23	0	55.395	28	10	23	10	446	48.4	6.9	35.9	0	986.3	899.8	837.8	749.4	306.7	300.9
High	Q0DBN4	0	55.307	32	11	23	5	463	51.3	8.27	28.86	7	1434.8	1548.4	1452.9	1090.1	527.8	521.8
High	Q6H667	0	55.301	36	8	18	8	277	28.9	8.73	44.65	0	928.2	1406.4	1425.3	705.2	479.4	511.9
High	P41095	0	55.286	37	8	22	2	319	34.4	5.49	50.41	9	1614.2	1432.2	1405	1226.4	488.2	504.6
High	Q6ZKB1	0	55.242	26	9	25	8	475	48.8	8.4	42.62	2	1713	1242.4	1327.8	1301.5	423.5	476.9
High	B9FQ86	0	55.227	27	5	85	1	208	23.5	8.85	136.02	0	138.6	127.3	117.8	105.3	43.4	42.3
High	Q65XA0	0	55.178	62	9	37	8	213	23.6	6.21	44.01	0	1121.8	1962.9	1719.3	852.3	669.1	617.5
High	Q337E9	0	55.143	29	14	24	14	620	68.2	8.34	38.71	0	1580.5	1762.2	1582.9	1200.8	600.7	568.5
High	Q10N98	0	55.11	40	6	20	5	265	28.2	8.24	41.88	0	687	276.6	308.5	522	94.3	110.8
High	Q7Y0E8	0	55.109	20	10	28	9	569	63.2	5.06	65.31	2	1794.9	891	956.4	1363.7	303.7	343.5
High	Q5ZA98	0	54.947	17	6	62	6	241	26.2	6.1	43.94	0	4047.6	6691.7	6740	3075.3	2281	2420.7
High	B9EVS6	0	54.829	19	8	26	8	584	62.5	7.06	53.56	0	1389.2	1457.4	1161.6	1055.5	496.8	417.2
High	B9G712	0	54.806	19	7	23	6	440	47.4	9.67	34.46	1	1700.8	1800.4	1777.8	1292.2	613.7	638.5
High	Q0JKD0	0	54.742	10	18	21	8	2167	236.7	7.09	22.88	9	1217.3	956.1	832.2	924.9	325.9	298.9
High	A0A0P0Y445	0	54.739	40	13	47	13	209	24.1	9.99	67.92	0	2369.1	2015.1	2030.3	1800	686.9	729.2
High	Q6ASR1	0	54.695	28	12	22	12	535	59.2	6.68	30.77	0	1331.7	1232.7	1188.6	1011.8	420.2	426.9
High	Q2R330	0	54.694	24	12	31	4	645	72	5.83	46.78	9	1498.1	1327.2	1343.2	1138.2	452.4	482.4
High	A3A0H5	0	54.609	32	12	25	8	429	50.4	7.74	38.42	5	1460	1320.4	1281.6	1109.3	450.1	460.3
High	B9FVN3	0	54.577	26	12	17	12	545	60.4	7.3	33.2	0	1074.8	937.9	972.8	816.6	319.7	349.4
High	Q8GVZ0	0	54.444	31	7	27	4	238	27.3	5.02	44.55	3	1140.7	1453.9	1422.8	866.7	495.6	511
High	Q7XTJ3	0	54.438	28	11	32	11	425	46.1	6.61	41.75	0	1627.3	1277	1329.2	1236.4	435.3	477.4
High	Q8S1Y0	0	54.413	23	11	30	1	517	55.4	6.77	49.32	13	1639.6	1480.3	1338.7	1245.7	504.6	480.8
High	Q10QW8	0	54.333	39	11	33	11	286	32.2	7.49	58.23	0	2031.4	2122.2	2164.5	1543.4	723.4	777.4
High	Q5U1Q2	0	54.192	50	12	15	11	320	33.4	6.98	32.19	0	970.5	975.1	749	737.4	332.4	269
High	P40393	0	54.188	53	11	24	3	217	23.9	5.73	42.01	9	1441.9	1194.3	1090.9	1095.5	407.1	391.8
High	B9EY00	0	54.097	25	13	20	12	742	76.9	7.75	36.37	1	1347.2	1441.6	1377.1	1023.6	491.4	494.6
High	Q8W426	0	54.035	29	13	26	6	487	54.9	8.59	47.7	7	1374.2	1139.7	1142.4	1044.1	388.5	410.3
High	Q7FAT6	0	54.021	26	12	23	12	545	59.2	6.21	35.97	0	1177.2	1117.7	1070.9	894.4	381	384.6
High	Q10MF8	0	54.016	37	8	19	8	268	28.9	8.54	47.85	0	1104.7	850.5	866.8	839.3	289.9	311.3
High	Q7XMP6	0	53.788	21	12	26	11	613	63.9	7.31	47.58	1	1593.9	1180.5	1228.2	1211	402.4	441.1
High	Q7XBY4	0	53.752	38	10	23	8	316	31.5	9.31	40.19	3	1326.8	1473	1395.5	1008.1	502.1	501.2
High	B9F2X6	0	53.716	9	16	22	12	2023	228.9	5.11	29.54	5	1203.9	1165	1066.4	914.7	397.1	383
High	Q2RAZ7	0	53.696	21	10	31	9	658	72.5	5.24	43.73	1	1698.9	1542.2	1559.2	1290.8	525.7	560
High	Q9FXT8	0	53.638	28	12	20	11	400	44.6	7.46	34.48	0	1183.4	1065.5	1271.3	899.1	363.2	456.6
High	P0C497	0	53.564	43	8	29	8	273	29.9	11.31	41.21	0	1465.6	1377.4	1391.3	1113.5	469.5	499.7
High	Q9LSU0	0	53.414	41	11	25	4	249	27.2	6.09	39.13	0	571.2	557.1	510.6	434	189.9	183.4
High	B9FM04	0	53.35	12	15	23	3	1415	154	5.58	40.66	0	285.2	289.3	315.5	216.7	98.6	113.3
High	Q6H795	0	53.347	16	12	27	11	938	101.8	7.17	45.06	0	1171.8	531	567.2	890.3	181	203.7
High	B9G2I5	0	53.252	32	10	29	6	371	39	9.01	51.21	5	1691.9	1519.6	1661.7	1285.5	518	596.8
High	Q84QA8	0	53.166	19	9	35	9	426	46.3	9.25	66.48	0	2223.5	1842.3	2173.4	1689.4	628	780.6
High	Q654U5	0	53.141	19	15	22	7	911	99.2	9.17	33.14	7	1154.3	874.5	892.4	877	298.1	320.5
High	P49210	0	53.119	55	9	36	9	190	21.3	9.61	63.71	0	1781.2	1541.3	1479.3	1353.3	525.4	531.3
High	Q75IQ4	0	53.091	60	11	22	11	224	24.2	9.23	36.88	0	1480.7	1637.9	1634.1	1125	558.3	586.9
High	Q2QMN7	0	53.077	38	13	21	13	484	51.7	5.63	34.2	0	1251.4	1064.6	1083.1	950.8	362.9	389
High	Q6K548	0	52.977	35	7	34	7	274	29.2	7.66	60.52	0	1564.4	1677.8	1619.1	1188.6	571.9	581.5
High	Q9AWU6	0	52.957	27	14	22	14	610	66.2	6.92	42.12	0	1669.8	1258.8	1224.3	1268.7	429.1	439.7
High	Q94CN9	0	52.921	21	10	25	5	561	58.8	6.99	56.49	0	886	736.6	689.1	673.2	251.1	247.5
High	K4FDV3	0	52.864	22	14	27	14	809	92.2	6.54	37.62	0	2008.6	1906	1896.1	1526.1	649.7	681
High	Q6H8D5	0	52.779	14	12	22	5	910	102.6	5.06	30.38	0	511.7	392.8	404.3	388.8	133.9	145.2
High	A3AG67	0	52.743	17	9	21	9	677	74.8	7.61	44.6	0	1322.9	1116.5	941.7	1005.1	380.6	338.2
High	Q942X6	0	52.727	36	6	29	1	304	33.2	6.46	57.11	0	60	59.6	67.4	45.6	20.3	24.2
High	Q8SA35	0	52.702	33	8	26	8	230	26.6	7.37	36.86	0	1299.5	1414.6	1390.8	987.3	482.2	499.5
High	P0DO03	0	52.696	34	11	24	11	447	48.2	9.61	23.05	0	1282.9	1092.8	1092.3	974.7	372.5	392.3
High	Q9LSU1	0	52.568	48	11	25	11	237	26	4.75	50.83	0	1886.6	1573	1584.6	1433.4	536.2	569.1
High	Q0D5S1	0	52.483	20	10	21	10	602	64.2	7.37	43.26	0	1135.7	850.2	1025.5	862.9	289.8	368.3
High	Q2QWN3	0	52.473	52	9	70	9	149	15.9	9.04	113.78	0	3257	4458.9	4588.3	2474.6	1519.9	1647.9
High	P35685	0	52.463	38	12	39	8	258	29.3	10.35	56.05	7	2238.3	1866.4	1875.5	1700.6	636.2	673.6
High	Q84NN4	0	52.45	43	11	18	11	301	32.1	6.73	43.54	0	909.6	1284.1	1373.2	691.1	437.7	493.2
High	Q8LI32	0	52.271	31	10	21	10	473	49.6	8.16	42.54	0	1226	1234.5	1446.7	931.5	420.8	519.6
High	Q8H4E0	0	52.247	24	10	35	6	404	42.2	8.79	58.9	2	955.1	891.8	1059.7	725.7	304	380.6
High	B9EUP0	0	52.225	28	12	24	4	439	49.2	6.67	34.25	0	273.8	199.5	177.4	208	68	63.7
High	Q75KD7	0	52.082	35	8	28	7	240	26	9.23	56.16	2	1543	1682.2	1477.9	1172.3	573.4	530.8
High	B9FLA5	0	52.039	31	11	20	9	392	42.1	8.9	34.84	3	1234.6	1097.5	1063.3	938	374.1	381.9
High	Q6ZIT9	0	52.019	25	6	34	6	261	27.1	8.22	56.04	0	1510.4	1321.3	1657.5	1147.6	450.4	595.3
High	Q6ZIV7	0	52.009	37	9	28	7	284	31.4	5.35	41.27	0	967.9	942.9	902.4	735.4	321.4	324.1
High	Q7F8X9	0	51.906	27	8	18	8	454	48.7	6.61	44.32	0	1421.6	2591.3	1808.7	1080.1	883.3	649.6
High	Q7Y096	0	51.855	26	8	22	8	408	43.3	6.11	27.14	0	1071.6	1142.7	1127.4	814.2	389.5	404.9
High	Q8LQN2	0	51.846	58	8	32	7	203	21.7	6.54	49.94	1	1819.6	2108.7	1676.4	1382.5	718.8	602.1
High	Q0J7U6	0	51.845	11	13	29	6	1133	124.7	7.28	28.36	3	951.6	942.9	883.7	723	321.4	317.4
High	P0C443	0	51.843	38	4	31	4	136	15.5	11.46	52.24	0	1610.9	1460.1	1492.1	1223.9	497.7	535.9
High	B9FE54	0	51.596	19	10	20	10	716	79.3	6.58	37.8	0	1199.2	1603.8	1290.8	911.1	546.7	463.6
High	Q8H8C2	0	51.559	23	8	21	8	399	42.7	6.46	44.94	0	1149.3	1120.4	1076.4	873.2	381.9	386.6
High	B9G4Q6	0	51.536	19	10	17	10	741	82	6.87	36.13	0	1042.7	1128	1141.6	792.2	384.5	410
High	Q6ZFT9	0	51.524	22	11	21	4	617	67.1	7.11	44.89	0	373.3	308.6	362.2	283.6	105.2	130.1
High	Q2QME5	0	51.328	30	10	18	10	464	50.7	8.62	38.96	0	1054.1	929.1	996.5	800.9	316.7	357.9
High	A0A067Y3P4	0	51.281	34	12	29	7	366	39.9	6.99	45.74	4	1482.3	1610.6	1354.3	1126.2	549	486.4
High	B9FFX9	0	51.275	17	14	19	14	903	99.8	8.21	39.54	0	1404.2	1231.5	1237.9	1066.9	419.8	444.6
High	Q6L4S3	0	51.23	45	12	27	10	288	31.6	6.42	34.11	3	1756.6	1379.1	1313.9	1334.6	470.1	471.9
High	Q53K24	0	51.226	23	10	19	10	500	53.1	8.27	31.5	0	1001.7	924.7	1030.8	761.1	315.2	370.2
High	Q75H72	0	51.21	28	10	45	10	405	45.6	8.03	74.42	0	2101.8	2188.8	2177.3	1596.9	746.1	782
High	Q6AVZ8	0	51.156	33	8	43	7	342	37.6	7.53	76.29	0	1523.6	1768.7	1449	1157.6	602.9	520.4
High	B9FKJ9	0	51.111	18	12	26	12	745	80.7	6.76	38.06	0	1279.7	1130.9	1192	972.3	385.5	428.1
High	B9FZS8	0	51.05	15	14	18	12	1017	114.3	6.34	24.53	1	1210	1148.8	1062.8	919.3	391.6	381.7
High	B9GC28	0	51.028	25	10	18	10	543	58.4	6.96	36.27	0	1208.9	1441	1417.2	918.5	491.2	509
High	Q6Z3X5	0	50.93	12	11	17	3	1008	114.2	7.33	38.59	0	279.7	199.5	191.8	212.5	68	68.9
High	Q10MC7	0	50.915	25	16	19	16	722	81.7	7.18	27.9	0	1073.2	1123	1028.3	815.4	382.8	369.3
High	Q2QN11	0	50.891	15	5	24	5	446	46.2	6.6	42.39	0	955	758.9	1010.7	725.6	258.7	363
High	Q9LGA3	0	50.846	19	10	17	10	586	63.3	8.75	35.27	0	1122.6	900	967.8	852.9	306.8	347.6
High	Q08480	0	50.808	48	10	31	8	243	26.7	7.8	65.85	2	2002.4	1875.5	1832.4	1521.4	639.3	658.1
High	Q6ETQ7	0	50.761	24	11	39	11	478	48.4	5.15	54.28	0	2221.8	2844.5	2808.8	1688.1	969.6	1008.8
High	Q6YZK5	0	50.562	40	9	25	9	271	28.7	8.97	32.17	0	1505.6	1755.2	1987.5	1143.9	598.3	713.8
High	Q2QQM3	0	50.555	14	14	21	7	1125	131.9	5.82	27	8	1451.2	1320.4	1275.5	1102.6	450.1	458.1
High	Q6ZGM0	0	50.548	30	10	28	10	377	41.9	7.03	41.22	0	1110.3	1230.4	1331.2	843.6	419.4	478.1
High	Q0JAI2	0	50.532	43	6	36	6	166	17.7	9.16	70.48	0	1829.7	1679.2	1655.6	1390.2	572.4	594.6
High	Q94JE1	0	50.467	43	7	30	1	155	16.7	10.02	37.25	12	1857.5	1653.1	1550.9	1411.3	563.5	557
High	Q10T48	0	50.448	31	9	15	9	371	39.3	7.88	23.45	0	861.6	1050.5	1009.6	654.6	358.1	362.6
High	B9F6V9	0	50.431	45	10	26	5	284	31.1	10.42	37.8	5	1357	1251.8	1176.7	1031	426.7	422.6
High	Q10ME7	0	50.403	16	10	20	1	772	84.1	6.32	37.84	0	70.5	70.1	66.3	53.6	23.9	23.8
High	Q5Z6P9	0	50.383	24	7	15	7	413	43.1	4.77	34.69	0	831.3	915	828.3	631.6	311.9	297.5
High	Q7XCK0	0	50.286	39	9	26	8	278	30.8	6.95	58.39	0	1397.3	1970.2	1564.5	1061.6	671.6	561.9
High	Q7XTP6	0	50.272	15	11	18	10	1025	111.5	7.4	34.38	2	1407.1	1298.1	1167.2	1069.1	442.5	419.2
High	Q6ZL37	0	50.221	13	12	21	10	1123	122.7	4.92	46.69	3	1387.5	1363.3	1366.3	1054.2	464.7	490.7
High	A3BRT1	0	50.175	31	10	21	10	380	42.1	6.47	35.4	0	1559.8	1448.6	1328.4	1185.1	493.8	477.1
High	Q8L4L4	0	50.139	18	6	28	6	304	34.7	9.1	50.37	0	1471	1202.8	1180.3	1117.6	410	423.9
High	Q8W0E6	0	50.095	35	6	37	3	265	27.9	5.43	61.12	0	551.6	398.7	548.2	419.1	135.9	196.9
High	Q6ZIY1	0	50.093	19	12	21	12	718	78.5	6.27	40.62	0	1336.4	1373	1328.1	1015.4	468	477
High	Q6T5D1	0	50.059	19	8	20	4	570	62.9	5.76	36.68	0	392.4	392.5	360.3	298.1	133.8	129.4
High	Q75KR1	0	50.012	12	9	29	4	887	96.5	5.6	52.43	0	122.1	95.3	85.2	92.8	32.5	30.6
High	Q6H4V4	0	49.982	14	16	26	16	1218	134.2	6.11	26.09	0	1352.4	1218.6	1159.7	1027.5	415.4	416.5
High	Q5ZDX8	0	49.931	23	8	16	7	447	44.2	8.43	38.42	1	1045.4	1194	1105.1	794.3	407	396.9
High	Q6YS11	0	49.88	43	10	24	10	289	32.5	5.17	33.76	0	1156.3	1262.9	1236	878.5	430.5	443.9
High	Q0DJ99	0	49.794	25	11	18	9	523	57.5	5.86	25.64	2	967	741.3	756.5	734.7	252.7	271.7
High	Q6ZJ08	0	49.749	29	10	29	5	435	46.7	5.47	30.72	0	542.5	501.1	451.3	412.2	170.8	162.1
High	B9EYD6	0	49.747	13	14	16	14	1377	146.7	7.12	23.8	0	1037.4	903.6	867	788.2	308	311.4
High	Q5Z5T3	0	49.68	18	9	22	9	633	69.1	6.37	32.48	0	1378.4	1411.7	1339.5	1047.3	481.2	481.1
High	B7SDF0	0	49.663	56	6	33	3	161	16	6.74	77.85	0	530.2	651.9	591.1	402.8	222.2	212.3
High	Q9ARP1	0	49.62	45	8	31	5	198	20.6	7.28	55.85	3	1549.5	1892.5	1810.4	1177.3	645.1	650.2
High	B9A1G6	0	49.549	43	7	30	1	153	16.5	10.02	38.97	0	70.2	19.7	9.2	53.3	6.7	3.3
High	A3BGL5	0	49.509	10	13	24	13	1280	143.5	8.7	24.97	0	1620.5	1852	1486.8	1231.2	631.3	534
High	Q69QD5	0	49.482	40	7	42	6	245	25.5	6.27	52.68	0	1042.1	1213.1	1123.5	791.8	413.5	403.5
High	B9G4B3	0	49.415	15	8	25	4	684	72.8	5.86	55.27	0	379.6	254.3	283.4	288.4	86.7	101.8
High	Q8S7Q0	0	49.336	17	11	23	11	719	83.1	5.07	40.89	0	1361.6	1299.6	1242.6	1034.5	443	446.3
High	B9FS74	0	49.316	11	12	18	12	1306	144.4	6.55	21.12	0	1263.8	1283.2	1241.5	960.2	437.4	445.9
High	Q7F4T2	0	49.169	62	7	27	1	123	13.6	8.29	55.64	0	92.8	99.7	115	70.5	34	41.3
High	B9FS66	0	49.08	17	13	19	6	877	95	7.18	29.1	7	1319.6	1285.2	1348.4	1002.6	438.1	484.3
High	P31673	0	49.019	44	6	26	4	154	17.4	6.61	56.1	0	403.5	132.9	161.2	306.6	45.3	57.9
High	Q6YUK5	0	48.919	26	13	21	13	534	57.7	6.99	33.88	0	1210.6	1078.7	1063.9	919.8	367.7	382.1
High	Q6KA00	0	48.917	47	9	31	9	187	20.8	9.92	66.71	0	1520.6	1249.4	1515.8	1155.3	425.9	544.4
High	Q9LST9	0	48.914	40	9	25	3	246	26.3	5.78	43.34	7	1432	1309.6	1322.8	1088	446.4	475.1
High	P49027	0	48.877	46	11	32	8	334	36.2	6.44	46.78	3	1528.5	1563.6	1509.9	1161.3	533	542.3
High	Q109L0	0	48.868	20	10	41	9	537	59.5	9.38	65.13	1	1756.4	1744.1	1852.4	1334.5	594.5	665.3
High	Q9SDG5	0	48.832	32	10	23	10	362	39.4	7.43	53.85	0	1745.8	1688.3	1494.9	1326.4	575.5	536.9
High	Q9AY75	0	48.715	23	8	18	8	501	52.6	6.47	33.39	0	1095.7	959	926.1	832.5	326.9	332.6
High	Q8LHD1	0	48.683	13	13	20	13	1257	136.7	6.16	34.88	0	1245.9	1139.4	1175.8	946.6	388.4	422.3
High	Q9XFE4	0	48.666	26	13	21	12	585	65.5	5.49	30.6	0	994.1	591.7	686.6	755.3	201.7	246.6
High	B9FX08	0	48.595	17	9	20	9	568	61.3	6.06	32.31	0	1397.8	1204.3	1183.9	1062	410.5	425.2
High	Q6Z4E9	0	48.528	35	7	31	7	236	24.9	9.45	48.22	0	1932.3	2451.4	2397	1468.1	835.6	860.9
High	Q6Z5M6	0	48.467	9	11	18	7	1339	144.5	6.1	34.68	0	552.5	507.5	465.5	419.8	173	167.2
High	Q53RP2	0	48.37	43	9	28	9	171	18.6	6.14	38.27	0	2009.1	2894.1	2664.6	1526.5	986.5	957
High	Q9SDK4	0	48.367	59	8	24	3	193	21.9	6.8	42.63	6	865.3	880.7	927.5	657.4	300.2	333.1
High	B7EBT7	0	48.339	45	9	25	4	219	24.7	10.36	39.38	6	1588.6	1226	1262.1	1207	417.9	453.3
High	Q65X08	0	48.275	20	12	19	12	743	81.1	6.06	36.39	0	1446.3	1493.2	1558.7	1098.9	509	559.8
High	Q5QLS8	0	48.259	24	8	30	4	396	41.8	7.77	50.11	0	311.1	293.4	304.9	236.4	100	109.5
High	O22386	0	48.223	55	9	45	1	185	18.6	5.43	94.05	7	2530.7	2549.1	2635.4	1922.8	868.9	946.5
High	Q7G3Y4	0	48.189	29	10	22	10	324	35.2	9.03	34.61	0	1364.1	1468.6	1340.9	1036.4	500.6	481.6
High	Q8H4B9	0	48.176	53	10	28	10	180	18.8	9.39	49.32	0	1170.2	1232.7	1218.4	889.1	420.2	437.6
High	Q654U8	0	48.146	22	10	20	10	567	61.2	6.42	35.79	0	1210.5	1068.4	1077.5	919.7	364.2	387
High	Q6H8G2	0	48.08	48	8	39	1	203	22.5	5.71	58.29	0	57.5	54.6	45.4	43.7	18.6	16.3
High	A3C6G9	0	47.91	59	5	69	5	164	17.4	5.03	70.1	0	3081	4517.5	3851.8	2340.9	1539.9	1383.4
High	B9G280	0	47.81	34	9	17	9	319	34.5	8.13	37.84	0	1197.3	602.3	764.3	909.7	205.3	274.5
High	Q5W6F1	0	47.709	27	14	19	14	500	56.8	8.9	35.24	0	1090.7	908	909.6	828.7	309.5	326.7
High	Q6ZLD7	0	47.6	23	8	15	8	470	51.3	5.92	30.68	0	756.8	793.8	785.2	575	270.6	282
High	Q6Z8K7	0	47.595	27	6	34	6	243	26.2	5.06	74.14	0	1410	1718.5	1873	1071.3	585.8	672.7
High	Q10RT5	0	47.553	19	11	17	10	654	72.7	8.5	32.24	1	1001	731.7	736.7	760.5	249.4	264.6
High	Q0DBM6	0	47.541	18	7	21	7	528	56.8	8.54	25.92	0	703.4	612.5	581.4	534.4	208.8	208.8
High	Q8H8W1	0	47.505	14	14	18	10	1062	115.3	5.3	35.23	4	1429.4	1385.6	1247.1	1086	472.3	447.9
High	Q7XTK3	0	47.501	33	11	24	5	435	46.2	5.81	49.31	6	1138.8	1128.3	1366.5	865.2	384.6	490.8
High	Q9ZP20	0	47.485	31	5	61	5	172	18.5	7.93	119.11	0	3289.4	3638.9	3791.7	2499.2	1240.4	1361.8
High	Q10JD1	0	47.483	5	9	31	9	1518	170.8	8.88	39.95	0	1878.4	1507.3	1569.8	1427.2	513.8	563.8
High	B9GCX0	0	47.392	4	15	17	15	3829	423.1	5.21	36	0	1039	916.5	830.3	789.4	312.4	298.2
High	Q6ZJ16	0	47.315	25	7	29	7	305	33.2	4.4	52.98	0	1346.7	1499.4	1310	1023.2	511.1	470.5
High	Q69XR7	0	47.307	24	13	22	13	685	76.2	7.78	30.54	0	1238.7	1104.5	1278	941.1	376.5	459
High	Q5QLG3	0	47.283	36	13	25	13	418	46.1	6.9	39.01	0	1499.3	1801	1853.5	1139.1	613.9	665.7
High	Q8LMR3	0	47.24	31	5	18	5	221	23.7	4.44	31.62	0	1310.3	1242.4	1121.2	995.5	423.5	402.7
High	B9G365	0	47.176	16	13	20	10	884	99.1	5.64	26.71	0	690.6	481.4	526	524.7	164.1	188.9
High	B7EDJ0	0	47.146	16	10	17	10	956	103.6	6.27	30.39	0	884.5	734.3	711.1	672	250.3	255.4
High	Q7X8I9	0	47.114	25	10	27	8	514	54.8	7.36	34.81	0	733.9	691.2	765.7	557.6	235.6	275
High	B9F7V2	0	47.1	27	9	20	9	460	50.8	6.71	29.67	0	1109	1045.8	1072.8	842.6	356.5	385.3
High	Q6ZD89	0	47.044	38	11	19	11	368	39.7	5.66	29	0	1897.9	1236.8	1346.8	1442	421.6	483.7
High	Q6ATY4	0	47.039	23	7	41	7	299	31.8	8.46	76.56	0	2390.8	2606.8	2647.1	1816.5	888.6	950.7
High	Q2QLS7	0	47.028	43	9	33	9	238	25	8.06	39.02	0	1099.9	605.8	624.2	835.7	206.5	224.2
High	Q6K7G5	0	47.011	10	6	19	6	782	80.8	6.42	32.69	0	1107.6	913.5	851.4	841.5	311.4	305.8
High	B9G1B5	0	46.954	21	9	23	6	510	57.8	5.39	31.66	0	538.4	619.6	546.8	409.1	211.2	196.4
High	A0A0P0XBM6	0	46.944	28	10	22	10	428	45.6	8.53	39.5	0	1385.3	1212.8	1147.7	1052.5	413.4	412.2
High	Q6L4S0	0	46.907	11	9	17	9	1090	121.8	5.36	25.31	0	1000	966.9	933	759.8	329.6	335.1
High	B9G0A4	0	46.876	21	8	16	8	527	57.7	6.55	21.62	0	889.6	709.1	671.6	675.9	241.7	241.2
High	Q9LD82	0	46.842	37	5	14	5	218	23.6	4.88	48.94	0	386.2	358.2	384	293.4	122.1	137.9
High	Q9ZTS1	0	46.756	19	11	14	10	801	89.4	6.95	20.06	1	832.5	720.2	744.5	632.5	245.5	267.4
High	Q7XT99	0	46.736	26	9	21	7	351	38.2	6.46	35.36	1	962.8	1007.1	974	731.5	343.3	349.8
High	B9FXC5	0	46.702	35	8	25	7	244	27.2	7.06	46.22	0	798.9	640.4	599.7	607	218.3	215.4
High	Q9XGP7	0	46.699	36	7	28	7	252	27.8	5.31	50.03	0	1150.1	705.3	785.2	873.8	240.4	282
High	B9G7K8	0	46.59	16	12	19	12	954	102.4	7.25	30.49	0	1168.6	1226.3	1316.2	887.9	418	472.7
High	Q53K35	0	46.5	7	16	18	16	2591	282.6	7.2	23.47	0	1126.4	1031.5	1114.6	855.8	351.6	400.3
High	Q6H6B9	0	46.465	29	7	20	7	364	38.9	6.95	34.17	0	1290.6	1468	1567.9	980.6	500.4	563.1
High	Q8W250	0	46.445	32	11	23	11	473	51.4	6.18	25.72	0	1203.8	1290.2	1302	914.6	439.8	467.6
High	B7EYZ0	0	46.428	40	10	19	8	326	36	6.9	25.98	2	1427	1405.2	1385.8	1084.2	479	497.7
High	Q5WMY3	0	46.385	41	7	16	6	188	21.3	11.4	37.61	0	543.7	471.1	468.6	413.1	160.6	168.3
High	Q9ZWF5	0	46.367	56	9	43	1	179	18.2	6.34	96.07	0	28.7	25.8	33.7	21.8	8.8	12.1
High	Q2R1G8	0	46.256	18	10	19	10	699	77.2	8.57	31.82	0	1084.5	658	701.9	824	224.3	252.1
High	Q6H7M1	0	46.219	24	8	23	8	429	47.1	5.94	28.54	0	1402.5	1290.8	1287.2	1065.6	440	462.3
High	Q6YZ75	0	46.173	20	11	18	11	572	60.8	8.44	31.6	0	1143.5	965.8	972.3	868.8	329.2	349.2
High	A0A0P0VRK8	0	46.121	30	6	23	6	230	25.2	8.54	50.02	0	1239.7	1243	1207.3	941.9	423.7	433.6
High	B9FDD1	0	46.09	7	13	22	13	2115	228.7	5.59	38.91	0	1182.3	1285.2	1278.3	898.3	438.1	459.1
High	Q0JQ62	0	46.066	48	8	38	1	203	22.5	5.71	58.83	5	457.5	424.2	415.1	347.6	144.6	149.1
High	Q9ZTP5	0	46.057	27	4	31	4	274	29	8.43	58.21	0	1446.5	1731.2	1796.4	1099	590.1	645.2
High	Q69X86	0	46.037	41	10	15	10	320	34.9	8.48	29.21	0	998.4	877.2	868.2	758.6	299	311.8
High	B7EKA4	0	46.032	37	11	22	5	396	43.2	6.14	30.92	8	1097.8	717	728.9	834.1	244.4	261.8
High	Q75II9	0	46.004	39	9	21	1	220	24.1	5.36	36.86	0	82.1	57.2	55.1	62.4	19.5	19.8
High	Q0JNK5	0	45.938	14	13	19	5	950	105.2	5.76	28.25	0	405.1	315.4	297.4	307.8	107.5	106.8
High	Q5NAR8	0	45.875	38	8	16	8	336	36.6	6.02	33.61	0	821.3	977.8	901.3	624	333.3	323.7
High	B9GDY2	0	45.792	20	8	17	8	567	63	6.84	25.15	0	998.1	954	906	758.3	325.2	325.4
High	Q69TX3	0	45.767	27	10	27	1	368	38.7	9.17	40.58	0	143.9	150.5	98.3	109.3	51.3	35.3
High	Q6ZCC2	0	45.697	26	7	13	7	316	33.8	6.67	34.13	0	650.2	580.9	587.8	494	198	211.1
High	A3AYP1	0	45.649	40	8	27	8	258	27.8	6.52	56.01	0	1001	560	592.2	760.5	190.9	212.7
High	Q2QNI4	0	45.619	33	8	23	8	249	28.2	9	22.01	0	1240.2	1187	1274.7	942.3	404.6	457.8
High	A0A0K0LRC8	0	45.609	27	9	20	9	393	45.7	5.82	31.46	0	1583.1	1676.3	1590.4	1202.8	571.4	571.2
High	Q7FB12	0	45.485	36	8	21	8	220	25.6	5.74	34.04	0	1074.1	1243	1340.7	816.1	423.7	481.5
High	Q9FWV8	0	45.328	37	12	20	10	413	44.6	5.77	28.89	2	933.7	928.2	972	709.4	316.4	349.1
High	Q688X1	0	45.192	18	9	20	2	585	65	5.48	29.85	8	1416.7	1213.1	1201.2	1076.4	413.5	431.4
High	Q7XTB1	0	45.18	27	10	18	10	434	48.3	5.38	31.78	0	937.1	911.8	1044.4	712	310.8	375.1
High	Q6ZDG9	0	45.099	20	12	18	11	763	84.4	5.57	29.25	1	952.4	896.8	893.8	723.6	305.7	321
High	Q5NAY4	0	45.032	31	12	23	12	473	50.5	6.47	32.81	0	968.3	888.9	984.8	735.7	303	353.7
High	Q7F1U0	0	45	42	7	23	6	317	32.9	6.19	46.31	1	1138.8	690.9	800.5	865.2	235.5	287.5
High	A0A0P0WXQ4	0	44.966	31	6	44	1	199	22.4	9.79	81.74	7	2158.8	1848.5	1857.1	1640.2	630.1	667
High	A2ZS73	0	44.889	10	11	16	11	1193	130.5	5.86	32.6	0	1138.8	984.5	953.4	865.2	335.6	342.4
High	Q7XIK0	0	44.88	26	11	24	11	465	49.8	5.85	34.1	0	1687.7	1978.2	2263.4	1282.3	674.3	812.9
High	P29250	0	44.863	18	13	17	10	870	97.1	6.62	27.38	2	971.3	608.1	599.7	738	207.3	215.4
High	Q6ZKZ4	0	44.816	51	9	31	4	215	24	7.85	57.16	3	567.4	423.3	378.1	431.1	144.3	135.8
High	Q0D8C5	0	44.8	17	7	18	7	558	60.2	5.53	30.23	0	789.7	823.8	796	600	280.8	285.9
High	Q10LR6	0	44.7	28	6	21	3	208	24.1	11.39	30.37	4	1140.9	943.8	967.3	866.8	321.7	347.4
High	Q8LH97	0	44.686	36	10	19	4	250	28.5	10.65	32.81	7	992.1	804.7	804.4	753.8	274.3	288.9
High	Q2R1M8	0	44.68	13	7	22	2	623	65.9	8.09	30.39	0	261	247.9	258.9	198.3	84.5	93
High	B9FVM5	0	44.663	12	12	17	12	960	109.2	6.52	24.14	0	1336.8	1452.2	1575.1	1015.7	495	565.7
High	Q9FYP0	0	44.609	32	8	25	7	347	37.9	6.93	46.63	1	1135.9	1317.8	1152.4	863	449.2	413.9
High	A0A0P0XUE2	0	44.598	20	6	21	6	380	41	7.01	45.67	0	1074.8	1092.8	1132.4	816.6	372.5	406.7
High	A3AQC6	0	44.496	30	9	22	3	434	45.6	5.69	48.55	0	360.1	388.1	387.3	273.6	132.3	139.1
High	B9GDI1	0	44.283	17	7	16	6	531	57	5.94	31.79	0	725.7	638.7	633.4	551.4	217.7	227.5
High	E5D3J8	0	44.277	48	6	19	1	149	16.9	7.42	38.77	4	413.9	171.3	186.3	314.5	58.4	66.9
High	Q7XQN5	0	44.194	35	6	21	2	211	23.1	7.44	29.96	0	198.6	165.5	177.6	150.9	56.4	63.8
High	Q6ZI55	0	44.158	37	9	21	5	378	40.6	8	43.52	3	963	983.1	921.1	731.7	335.1	330.8
High	Q10LR5	0	44.103	30	12	19	12	502	53.6	7.37	23.39	0	1041.8	1080.2	945	791.5	368.2	339.4
High	B9G551	0	44.09	9	13	16	13	1870	204.4	6.13	28.4	0	1027.3	1064.6	974.5	780.5	362.9	350
High	Q6AVB7	0	44.015	27	12	18	11	541	62.7	6.57	19.72	1	1105.1	880.7	907.7	839.6	300.2	326
High	Q0IWL9	0	43.919	21	7	17	7	491	53.1	5.25	32.87	0	942	857.5	866.2	715.7	292.3	311.1
High	A3AUK5	0	43.889	34	7	18	7	284	30.6	7.08	42.14	0	671.5	599.6	592.2	510.2	204.4	212.7
High	B9F1R2	0	43.862	8	16	17	15	2238	253.5	6.23	21.56	1	1248.8	1143.5	1050.8	948.8	389.8	377.4
High	Q2QND6	0	43.798	20	3	26	3	233	23.8	6.71	58.52	0	911.3	1072.8	963.1	692.4	365.7	345.9
High	Q6EUS6	0	43.724	23	8	18	2	432	48.1	7.97	28.61	0	298.2	355.3	323.3	226.6	121.1	116.1
High	B9EZ83	0	43.723	8	10	18	9	1700	188.4	8.79	31.03	0	1074.5	821.1	856.7	816.4	279.9	307.7
High	Q69X22	0	43.664	16	10	18	5	832	92.5	6.39	29.21	2	739.6	510.2	555.2	561.9	173.9	199.4
High	H6TFZ4	0	43.588	15	11	21	7	855	97.8	7.71	21.67	4	1178	1423.4	1234.3	895	485.2	443.3
High	Q10RX2	0	43.566	27	11	17	11	528	60.9	6.33	32.47	0	688.9	572.1	610.6	523.4	195	219.3
High	Q5Z8V3	0	43.517	44	6	28	6	239	24.8	8.56	57.56	0	1594.3	1966.1	1946	1211.3	670.2	698.9
High	Q8RU06	0	43.497	17	7	20	7	510	56.4	5.62	35.99	0	1301.2	913.5	926.6	988.6	311.4	332.8
High	Q75H81	0	43.478	22	8	18	8	396	42.1	6.15	21.02	0	1141.9	1062.6	1087.3	867.6	362.2	390.5
High	Q653F6	0	43.411	29	14	23	14	560	60.2	6.57	27.66	0	1450.2	1175.2	1209	1101.8	400.6	434.2
High	Q8RYZ1	0	43.401	22	13	19	9	613	66.4	4.67	31.71	4	1272.9	1153.8	1105.9	967.1	393.3	397.2
High	Q75IR2	0	43.324	30	11	22	8	430	46.5	8.85	39.04	3	1183.6	981.6	1045.8	899.3	334.6	375.6
High	Q84ZC0	0	43.316	29	13	19	13	452	51.4	7.42	25.13	0	1168.2	1405.8	1430	887.6	479.2	513.6
High	Q6Z7B3	0	43.303	23	15	18	15	799	88.2	5.12	29.13	0	1135.2	1013.3	996.8	862.5	345.4	358
High	Q6Z050	0	43.303	25	11	18	8	660	71.5	7.69	30.79	0	611.6	631.6	552.7	464.7	215.3	198.5
High	P0C488	0	43.281	36	8	30	8	201	23.4	10.98	45.29	0	1429.5	1388.8	1513.6	1086.1	473.4	543.6
High	Q653Z1	0	43.259	30	6	26	6	218	22	9.25	42.76	0	1748.5	1877	1961.6	1328.5	639.8	704.5
High	B9G4J9	0	43.213	30	7	26	7	265	29.5	6.89	27.23	0	982.9	924.1	883.2	746.8	315	317.2
High	Q9ZWR4	0	43.174	14	9	17	7	872	96.1	4.72	29.47	0	685.1	781.5	768.2	520.5	266.4	275.9
High	Q0JDG5	0	43.113	26	7	18	6	307	32.7	9.67	33.32	1	927.1	888.6	919.4	704.4	302.9	330.2
High	A2ZRK6	0	43.091	21	8	21	4	520	55	5.67	41.86	3	1022.8	1150	1198.1	777.1	392	430.3
High	Q6ZJI3	0	43.07	22	11	20	4	486	55.2	8.43	30.03	0	108.1	98.9	118.3	82.1	33.7	42.5
High	Q7F7I7	0	43.038	30	6	18	1	221	25	6.86	27.44	0	164.3	146.4	149.8	124.8	49.9	53.8
High	Q5VRX8	0	42.979	14	11	21	9	796	89.8	6.55	31.57	2	1165.6	1169.9	1103.2	885.6	398.8	396.2
High	P93844	0	42.859	16	10	18	6	817	91.3	7.03	29.9	0	467.8	421.3	444.7	355.4	143.6	159.7
High	Q7EYR6	0	42.777	29	6	14	3	289	31.9	9.77	34.38	4	529.8	442.7	475	402.5	150.9	170.6
High	Q9AS12	0	42.689	22	7	26	4	351	37.2	6.16	57.67	0	671.1	591.4	582.5	509.9	201.6	209.2
High	Q9MBF2	0	42.653	15	15	18	15	1226	138	8.22	28.01	0	1169.4	862.8	949.5	888.5	294.1	341
High	Q0JMN6	0	42.6	23	11	17	10	572	61.6	8.02	30.2	1	1113.4	977.2	891.3	845.9	333.1	320.1
High	Q10FT7	0	42.564	29	8	15	8	292	31.9	9.47	34.14	0	912.1	960.8	944.4	693	327.5	339.2
High	Q07661	0	42.558	38	5	38	5	149	16.9	6.8	78.22	0	1720.6	1893.1	1714.6	1307.3	645.3	615.8
High	Q6MW77	0	42.508	12	7	13	6	775	83	5.95	25.75	1	740.5	415.4	529	562.6	141.6	190
High	B9G0C7	0	42.505	11	8	16	1	884	98.8	8.22	27.53	0	97.1	106.5	137.3	73.8	36.3	49.3
High	Q7XPI5	0	42.487	24	8	17	8	387	41.3	5.54	32.53	0	1037.4	1206.9	1142.7	788.2	411.4	410.4
High	Q7XVM2	0	42.412	24	9	24	9	440	48.3	8.63	42.58	0	1610.6	1562.8	1398.3	1223.7	532.7	502.2
High	Q8H3M0	0	42.38	38	7	19	7	178	18.7	10.46	28.57	0	1020	1095.1	935.8	775	373.3	336.1
High	Q7XPL2	0	42.33	22	8	27	8	399	43.8	6.67	62.69	0	1263.8	1100.4	1105.4	960.2	375.1	397
High	Q10LT8	0	42.251	20	10	16	6	628	69.9	5.66	27	4	1366.7	1194.9	1111.2	1038.4	407.3	399.1
High	Q7F190	0	42.245	17	8	19	8	622	68.9	6.44	29.16	0	1025.8	1366.5	1168.3	779.4	465.8	419.6
High	A3AJZ6	0	42.21	20	13	24	13	630	71.4	6.51	30.49	0	1257.6	1082.8	1055.3	955.5	369.1	379
High	Q7X5X9	0	42.057	27	10	15	10	425	47.6	6.18	35.1	0	1174.2	1004.5	986.8	892.1	342.4	354.4
High	Q75LR5	0	41.962	37	10	19	4	245	28	10.64	32.43	0	515.8	493.1	421	391.9	168.1	151.2
High	Q8GTK1	0	41.938	39	8	18	5	276	30.1	7.53	24.85	4	903	523.7	566.1	686.1	178.5	203.3
High	Q2QM47	0	41.876	17	13	17	3	1009	106.4	5.86	25.49	10	955.9	998.3	1102.9	726.3	340.3	396.1
High	A3A9C6	0	41.853	25	6	26	6	318	34	7.01	35.32	0	1613.9	1429.9	1553.7	1226.2	487.4	558
High	Q7XJX6	0	41.829	34	10	18	10	269	29.2	9.8	27.73	0	1026	1022.7	966.4	779.5	348.6	347.1
High	Q6YZH8	0	41.816	16	6	17	6	594	63.6	7.42	44.76	0	1024.2	713.5	750.9	778.2	243.2	269.7
High	Q5VRG3	0	41.753	33	7	23	7	250	27	6.92	44.96	0	1317.8	1220.7	1110.7	1001.2	416.1	398.9
High	A3BYC3	0	41.745	15	10	15	10	731	78.7	5.88	25.76	0	1025.4	876.6	906.3	779.1	298.8	325.5
High	Q10I42	0	41.736	31	9	25	9	320	33.7	8.07	54.12	0	1323.4	1419	1552.5	1005.5	483.7	557.6
High	Q0DUI8	0	41.707	21	9	19	9	578	64.7	7.85	17.24	0	1025.8	1086.3	1065.3	779.4	370.3	382.6
High	Q75W16	0	41.667	20	9	17	8	539	59.3	8.41	21.15	0	692.7	513.1	511.5	526.3	174.9	183.7
High	Q6H450	0	41.621	37	11	20	11	315	35.6	8.79	31.48	0	1812.4	1638.2	1584.6	1377	558.4	569.1
High	Q2R483	0	41.619	29	12	21	12	518	56.9	5.92	25.41	0	1431.3	1718.2	1645.3	1087.5	585.7	590.9
High	Q6H734	0	41.581	21	7	15	7	415	45.6	5.15	30.94	0	680.2	658.6	623.4	516.8	224.5	223.9
High	Q7XT72	0	41.49	21	5	29	5	192	20.9	10.26	38.62	0	1653.2	1490.3	1418.1	1256.1	508	509.3
High	Q0E2I8	0	41.463	34	6	36	1	182	20.8	9.92	63.7	0	288.5	264.6	273.4	219.2	90.2	98.2
High	Q6H7Q6	0	41.431	15	12	16	12	926	103.5	6.09	21.88	0	975.4	1831.5	1800.1	741.1	624.3	646.5
High	Q6H7M7	0	41.41	22	13	16	13	665	71.5	8.75	25.46	0	1037.4	1001	1039.9	788.2	341.2	373.5
High	Q84PW3	0	41.241	27	10	15	10	491	52.7	7.28	28.34	0	873.3	958.1	947.8	663.5	326.6	340.4
High	B9FY25	0	41.217	22	9	14	9	538	57.4	6.14	32.39	0	792.9	637.8	740.4	602.4	217.4	265.9
High	Q5JKZ9	0	41.155	14	14	17	14	1117	126.2	6.18	26.03	0	796.3	636.3	642.1	605	216.9	230.6
High	Q5SMI5	0	41.095	10	8	27	1	869	94.7	5.94	53.17	0	37.9	50.2	53.5	28.8	17.1	19.2
High	Q84M68	0	41.091	16	5	25	5	309	34.1	8.38	40.64	0	1542.2	1256.2	1355.7	1171.7	428.2	486.9
High	Q6H8E4	0	41.032	18	12	25	12	630	68.1	9.6	39.57	0	1880.7	1589.7	1567.6	1428.9	541.9	563
High	Q53QR8	0	41.026	23	12	22	12	610	66.2	6.68	28.77	0	1081.8	1115.7	1128.8	821.9	380.3	405.4
High	Q9FP25	0	41.026	30	5	30	5	124	12.8	4.7	31.12	0	1156	1858.5	1503.8	878.3	633.5	540.1
High	Q75IR7	0	40.987	22	11	17	11	606	68.2	6.27	26.79	0	1098.7	946.7	968.4	834.8	322.7	347.8
High	Q69T99	0	40.943	17	7	16	2	500	54.8	6.67	31.24	0	172	134.9	123.1	130.7	46	44.2
High	A0A0N7KCY0	0	40.937	21	10	17	10	627	69.6	7.27	36.06	0	1229.4	1160.3	1322.3	934.1	395.5	474.9
High	B7EW17	0	40.936	21	8	16	8	432	46.6	6.48	29.12	0	1070	911.2	848.1	813	310.6	304.6
High	Q69X61	0	40.896	29	8	16	8	345	37.6	5.73	12.25	0	775.9	568	525.7	589.5	193.6	188.8
High	A3BH68	0	40.851	16	9	19	9	578	62.8	6.29	30.41	0	1271	871.3	889	965.7	297	319.3
High	P0C0L1	0	40.845	38	10	17	7	309	33.5	7.23	33.76	1	1023.6	1111.6	986.2	777.7	378.9	354.2
High	Q0IMX5	0	40.768	37	11	18	10	347	35.9	8.12	33.95	1	1048.3	1020.9	945	796.5	348	339.4
High	Q0IWQ1	0	40.75	13	11	15	11	923	101.8	7.12	28.54	0	1044	926.4	916.9	793.2	315.8	329.3
High	Q5ZB95	0	40.71	34	7	16	7	283	31	7.31	25.43	0	1206.1	1186.7	1258.8	916.4	404.5	452.1
High	Q852A3	0	40.703	46	9	16	8	257	27.9	6.81	28.3	0	779	951.1	820.5	591.9	324.2	294.7
High	Q6ZGS9	0	40.682	27	8	14	8	443	48.6	5.36	28.24	0	564.9	531.9	542.7	429.2	181.3	194.9
High	A0A0P0VRI0	0	40.659	52	6	31	6	152	16.2	10.42	40.38	0	2087.3	2175	2300.4	1585.9	741.4	826.2
High	Q8LHG8	0	40.652	38	8	14	8	315	33.3	5.52	26.3	0	688.5	686.5	683.8	523.1	234	245.6
High	A0A0P0WTX9	0	40.635	34	9	13	2	352	37.8	5.54	26.16	0	143.7	167.8	147	109.2	57.2	52.8
High	A7J2C3	0	40.622	29	10	24	4	341	37.1	5.87	25.86	0	314.8	209.8	204.1	239.2	71.5	73.3
High	Q0JL44	0	40.538	28	10	23	10	367	40.9	5.06	27.64	0	1221.9	1010.4	1012.1	928.4	344.4	363.5
High	Q6Z8P2	0	40.536	21	8	17	8	456	49.8	6.23	29.43	0	1331.6	1112.1	1097	1011.7	379.1	394
High	A3BMS9	0	40.45	28	11	16	11	514	56.3	8.12	29.34	0	929.7	1037.3	978.1	706.4	353.6	351.3
High	Q7XJ39	0	40.38	56	5	20	5	118	11.5	8.53	50.56	0	905.4	700.9	579.4	687.9	238.9	208.1
High	Q69MW7	0	40.362	32	8	17	8	213	21.7	9.95	19.68	0	880.1	981.9	869.5	668.7	334.7	312.3
High	B9FVH8	0	40.331	39	4	33	4	137	14.1	9.76	34.38	0	1462.4	1001.8	1127.9	1111.1	341.5	405.1
High	Q8GT15	0	40.283	13	6	14	5	632	67.6	5.54	26.13	0	352.6	290.4	345.5	267.9	99	124.1
High	A0A0P0WZL3	0	40.212	20	10	18	10	633	67.9	8.63	31.54	0	1036.6	1104.5	1194.8	787.6	376.5	429.1
High	Q2RAW0	0	40.158	36	7	17	1	320	34.4	5.49	36.84	0	45.3	52.2	46.8	34.4	17.8	16.8
High	Q7XKF3	0	40.148	26	9	20	9	387	41.2	9.58	34.13	0	1717.7	1256.5	1262.7	1305.1	428.3	453.5
High	Q6YUR8	0	40.106	36	7	22	7	241	22.7	7.06	28.16	0	1287.1	1067.3	1178.9	977.9	363.8	423.4
High	A3AX85	0	40.101	10	10	20	3	1007	109.1	5.29	33.05	0	137	138.5	145.9	104.1	47.2	52.4
High	Q84SC5	0	40.096	20	3	27	3	260	27.5	9.79	52.14	0	1623	1787.8	1878.9	1233.1	609.4	674.8
High	Q9FR35	0	40.09	41	6	39	6	162	17.3	5.88	66.48	0	2626.2	3362.8	2904.3	1995.3	1146.3	1043.1
High	Q851Y1	0	40.07	31	9	20	9	350	37.2	4.7	32.27	0	1233.5	1153.2	1096.7	937.2	393.1	393.9
High	Q53NW4	0	40.009	35	9	15	9	304	32.4	9.51	26.33	0	974.4	898.3	824.2	740.3	306.2	296
High	Q9LRE9	0	39.952	21	10	20	10	502	54.1	6.92	32.64	0	1474.6	1359.7	1274.1	1120.4	463.5	457.6
High	B9G6F0	0	39.943	22	9	16	7	500	55.7	6.05	24.68	0	752.2	785.9	717.2	571.5	267.9	257.6
High	A0A0P0W1B6	0	39.942	49	9	19	9	281	29.4	8.47	34.48	0	865.3	530.1	506.5	657.4	180.7	181.9
High	Q6H7E4	0	39.934	32	6	21	5	173	18.6	9	33.77	1	990.3	985.7	979.5	752.4	336	351.8
High	Q0ILB9	0	39.919	12	7	15	7	529	57.1	6.11	33.96	0	897.4	687.1	638.7	681.8	234.2	229.4
High	B9F8H2	0	39.889	18	14	16	14	897	99.2	5.06	28.15	0	1028.1	966.9	875.1	781.1	329.6	314.3
High	A0A0P0X5N3	0	39.889	12	10	16	10	1030	113.4	5.81	25.66	0	930.9	937.6	848.1	707.3	319.6	304.6
High	Q8LQS5	0	39.846	40	8	17	8	281	30.4	6.8	30.68	0	1175.5	1339.5	1264.9	893.1	456.6	454.3
High	Q652S1	0	39.787	8	10	15	10	1376	147.3	6.14	27.43	0	1058.2	849.6	854	804	289.6	306.7
High	Q6ASX7	0	39.769	59	7	29	4	162	15.9	6.74	53.82	3	1688	1584.5	1528.6	1282.5	540.1	549
High	Q0JR27	0	39.751	37	8	24	7	259	27.9	5.53	31.64	0	1179.7	794.7	866.8	896.3	270.9	311.3
High	Q6EUN4	0	39.727	11	3	81	3	178	17.5	9.48	45.88	0	3106.2	4007.4	3429.7	2360	1366	1231.8
High	A3AIY6	0	39.716	34	7	22	4	254	27.8	4.58	36.04	3	969.9	984.8	940.3	736.9	335.7	337.7
High	Q2QT32	0	39.711	10	5	18	2	531	58.2	7.08	26.17	0	249	240.9	212.4	189.2	82.1	76.3
High	P0DKK9	0	39.673	32	6	28	4	183	20.3	9.76	41.45	2	1288.8	1286.7	1348.7	979.2	438.6	484.4
High	Q84VG0	0	39.643	65	8	20	8	148	16.7	5.06	41.94	0	1300.9	1211.9	1163.3	988.4	413.1	417.8
High	Q84M73	0	39.622	26	4	15	4	324	36	5.07	31.11	0	758.6	796.2	965	576.4	271.4	346.6
High	Q6ZXK6	0	39.571	28	7	12	7	332	34.4	5.2	21.6	0	881.6	766.9	722.5	669.8	261.4	259.5
High	Q84TA8	0	39.555	39	7	31	2	214	23.8	7.81	52.87	0	324.6	252.6	240.8	246.6	86.1	86.5
High	Q10MD1	0	39.526	24	12	19	12	543	60.1	6.2	27.68	0	1019.5	963.4	983.7	774.6	328.4	353.3
High	Q7XM29	0	39.501	19	8	12	8	661	69.6	6.7	22.13	0	602.1	487	485	457.5	166	174.2
High	Q2RBD2	0	39.403	37	3	27	3	120	11.8	9.57	68.58	0	1229	1955	1596	933.8	666.4	573.2
High	Q762A6	0	39.398	44	5	23	4	131	14.5	9.55	37.16	0	559.2	416	429.9	424.9	141.8	154.4
High	Q93XI4	0	39.376	33	7	13	7	301	33.4	5.44	34.7	0	849.2	800.3	893.8	645.2	272.8	321
High	Q6ZG03	0	39.37	27	9	19	9	469	51.6	6.92	23.38	0	1351.1	1524.9	1620.5	1026.5	519.8	582
High	Q75I27	0	39.364	19	10	19	10	765	77.9	6.3	24.57	0	1067.3	1124.8	874.3	810.9	383.4	314
High	Q9FTH0	0	39.357	22	8	20	7	446	46.5	5.12	33.25	0	1128	1022.4	996.2	857	348.5	357.8
High	Q5VME5	0	39.191	27	10	15	9	481	51.5	6.25	26.74	1	882.2	1433.4	1063.1	670.3	488.6	381.8
High	Q0IMS5	0	38.982	23	6	37	3	220	23.5	9.45	86.13	3	1867	2113.4	2257.5	1418.5	720.4	810.8
High	A0A024FLK4	0	38.924	15	11	15	11	751	81.9	9.01	22.04	0	1023.1	905	927.7	777.3	308.5	333.2
High	Q94DM2	0	38.85	26	7	33	5	356	38	5.24	45.43	0	537.5	372.3	423.2	408.4	126.9	152
High	B9G759	0	38.82	23	8	22	8	374	40	4.49	45.03	0	1971.1	2677.3	2963.6	1497.6	912.6	1064.4
High	B9FE55	0	38.782	15	8	14	8	547	59.8	5.5	24.03	0	648	580	526.2	492.3	197.7	189
High	Q10G19	0	38.773	16	12	16	2	1003	106.2	6.09	23.07	0	96.7	82.4	84.4	73.5	28.1	30.3
High	B9FWP5	0	38.73	17	8	15	8	547	58.8	6.51	30.75	0	1099	1187	1238.2	835	404.6	444.7
High	A0A0P0XAY7	0	38.718	33	7	38	1	158	17.8	10.32	57.32	7	1752.2	1569.2	1579.5	1331.3	534.9	567.3
High	A3AQX8	0	38.686	26	9	21	9	386	41.2	7.37	18.58	0	1075.1	963.4	971.2	816.8	328.4	348.8
High	Q75GN6	0	38.664	29	4	12	2	194	20.6	10.87	29.45	3	485.8	365.2	373.9	369.1	124.5	134.3
High	Q75IJ1	0	38.659	50	9	24	5	206	23	5.5	45.08	4	1446.2	1338.6	1280.2	1098.8	456.3	459.8
High	Q5U1S8	0	38.625	19	7	31	2	353	37.1	6.39	69.21	1	386.3	479.7	414.9	293.5	163.5	149
High	Q7XR61	0	38.622	27	11	21	3	430	48.4	6.54	20.3	0	160.8	167.8	147.8	122.2	57.2	53.1
High	A0A0P0X2H7	0	38.589	32	9	18	8	364	39.1	4.64	34.41	1	837.1	725.2	744.8	636	247.2	267.5
High	Q7XMZ4	0	38.534	39	9	14	9	341	36.4	5.94	34.86	0	800.5	755.1	725.6	608.2	257.4	260.6
High	B9FLX9	0	38.498	29	7	19	7	239	26	8.75	29.42	0	1210.6	1045	987	919.8	356.2	354.5
High	Q0DG35	0	38.431	7	13	14	3	2188	239.3	7.01	13.42	0	200.6	218.6	208	152.4	74.5	74.7
High	Q69T78	0	38.402	22	11	17	3	617	67.1	7.25	34.5	9	997.3	984.5	1014.3	757.7	335.6	364.3
High	Q6YUA7	0	38.37	33	9	12	9	356	39.2	5.5	30.07	0	949.8	845.2	767.9	721.6	288.1	275.8
High	Q6ZLM6	0	38.361	28	8	15	7	315	33.7	7.05	31.23	1	1017.5	834.3	772.4	773.1	284.4	277.4
High	Q6ATS0	0	38.298	18	13	18	13	754	81.8	5.52	35.61	0	1085.6	1066.1	1006	824.8	363.4	361.3
High	A0A345YV62	0	38.271	33	3	19	3	139	14.9	4.56	30.59	0	1127.4	1959.1	1236	856.6	667.8	443.9
High	B9EZ91	0	38.237	10	11	18	11	1257	139.8	6.6	33.04	0	1017.1	953.4	982.6	772.8	325	352.9
High	Q941Z0	0	38.184	48	7	15	7	197	21.3	7.81	31.85	0	831.2	942	848.1	631.5	321.1	304.6
High	A3A338	0	38.184	12	12	14	12	1283	142.2	5.95	21.61	0	931.6	864.5	805.8	707.8	294.7	289.4
High	Q6AV34	0	38.182	20	7	15	7	415	44.8	8.4	35.92	0	997.7	1062.9	1065.8	758	362.3	382.8
High	Q8H4J8	0	38.182	28	11	18	10	376	40.5	7.05	28.93	1	1024.8	1826.5	1986.6	778.6	622.6	713.5
High	Q6ZL94	0	38.151	27	7	15	7	331	34.2	8.22	24.59	0	1266.6	1234.5	1127.1	962.3	420.8	404.8
High	Q5VNW0	0	38.15	24	10	19	10	515	54.3	7.9	27.79	0	1089.3	917.9	899.1	827.6	312.9	322.9
High	Q8GRU7	0	38.141	14	6	21	6	562	61.8	5.6	26.53	0	842.5	834	747.3	640.1	284.3	268.4
High	B9F7E5	0	38.121	28	8	12	8	410	43	6.04	25.73	0	826.6	832	874.8	628	283.6	314.2
High	I3QD60	0	38.106	41	4	30	3	137	15.3	5.33	44.53	1	994.5	966.1	972	755.6	329.3	349.1
High	Q8H8C7	0	38.014	20	4	17	4	356	37.2	7.36	39.13	0	634.7	600.8	626.2	482.2	204.8	224.9
High	B9FXY3	0	37.986	10	14	18	4	1650	182	5.57	25.91	11	983.7	856.3	845.6	747.4	291.9	303.7
High	Q6Z6A7	0	37.977	20	6	15	6	314	35.5	7.25	22.41	0	797.7	667.4	642.1	606.1	227.5	230.6
High	Q2QYK8	0	37.973	43	5	22	5	118	11.5	9.07	31.88	0	1008.1	1405.8	1095.1	765.9	479.2	393.3
High	Q651F0	0	37.921	26	11	15	11	443	47.1	7.9	25.95	0	1198.8	1043.5	1070	910.8	355.7	384.3
High	B9FZQ4	0	37.912	20	8	21	8	449	51.3	5.34	30.48	0	1352.8	1388.5	1415.8	1027.8	473.3	508.5
High	Q5VPF1	0	37.863	32	7	20	1	246	26.2	5.78	32.21	0	134	106.8	104.7	101.8	36.4	37.6
High	Q2QYB7	0	37.82	26	8	14	2	384	40.8	6.43	32.5	0	264.7	256.7	269.2	201.1	87.5	96.7
High	E9KIP6	0	37.803	45	6	39	6	137	15.2	5.1	83.75	0	1406.1	1840.3	1819	1068.3	627.3	653.3
High	Q93Y73	0	37.772	25	7	16	7	375	40.2	7.2	36.04	0	885.7	847.8	815.5	672.9	289	292.9
High	Q75HF7	0	37.755	15	5	13	2	420	46.1	5.81	29.65	0	116.3	94.5	89.9	88.4	32.2	32.3
High	Q0INM3	0	37.716	14	11	15	11	919	100.9	5.99	32.35	0	1200.5	1231.3	1101.2	912.1	419.7	395.5
High	Q6AUF8	0	37.713	39	8	21	2	217	24.1	5.9	31.35	0	263.2	232.3	224.7	200	79.2	80.7
High	Q9ZWR5	0	37.709	14	11	14	9	868	95.6	4.77	20.84	2	866.7	744.3	760.4	658.5	253.7	273.1
High	Q10QL6	0	37.707	44	5	16	5	142	15.9	9.6	27.96	0	769.7	609.9	604.5	584.8	207.9	217.1
High	Q8RZ83	0	37.673	38	8	20	4	224	24.4	5.38	32.15	1	583.2	603.5	645.4	443.1	205.7	231.8
High	B9G0B8	0	37.652	22	9	24	5	445	46.7	8.72	31.3	0	554.2	365.8	405.1	421.1	124.7	145.5
High	P55142	0	37.593	72	6	16	6	112	11.8	6.04	18.83	0	792.7	716.7	665.2	602.3	244.3	238.9
High	Q6ZL95	0	37.534	22	4	14	4	263	28.2	6.34	26.71	0	721.3	973.4	995.4	548	331.8	357.5
High	Q7X720	0	37.525	13	7	16	1	707	76	6.42	34.02	1	166	116.5	103.9	126.1	39.7	37.3
High	B9G3Z1	0	37.48	17	6	16	6	466	50.6	7.14	22	0	952.3	1028.8	951.1	723.5	350.7	341.6
High	Q0E2S4	0	37.428	24	6	13	2	307	35.1	5.08	27.63	5	798.1	679.7	647.9	606.4	231.7	232.7
High	Q7XQP9	0	37.415	32	8	15	8	290	31.5	7.61	21.58	0	776.3	714.1	804.1	589.8	243.4	288.8
High	Q8LP96	0	37.375	26	10	20	10	397	43.8	8.03	27.83	0	1031.5	831.1	862	783.7	283.3	309.6
High	Q69UI1	0	37.337	34	7	34	1	151	17.1	10.54	48.96	0	507.8	550.9	532.6	385.8	187.8	191.3
High	Q657T1	0	37.334	36	8	17	8	294	30.4	9.06	30.53	0	738.6	730.5	794.1	561.2	249	285.2
High	Q5JMU8	0	37.334	21	5	11	2	318	34.3	6.95	23.42	3	445.3	373.5	368.1	338.3	127.3	132.2
High	Q5SN59	0	37.328	24	7	15	7	367	37.1	5.2	20.39	0	811.3	779.2	727.5	616.4	265.6	261.3
High	Q8H3S1	0	37.321	20	6	12	6	415	43.6	8.24	14.67	0	759	576.5	565.5	576.7	196.5	203.1
High	B9F116	0	37.299	21	5	18	5	332	36.6	4.72	26.22	0	726.8	632.5	602.5	552.2	215.6	216.4
High	B9FYW1	0	37.296	23	5	22	5	300	33.7	9.92	26.05	0	1076.2	1231.5	1351.5	817.7	419.8	485.4
High	D0TZS8	0	37.244	10	8	14	8	1216	138.2	5.59	18.96	0	817.2	922.3	888.2	620.9	314.4	319
High	B9F6L0	0	37.236	10	9	19	2	913	101.7	5.27	33.44	0	136.1	105.6	109.1	103.4	36	39.2
High	Q9XJ28	0	37.185	27	5	21	5	223	24.2	10.13	39.91	0	1024.6	839.6	880.1	778.5	286.2	316.1
High	Q7XBY6	0	37.176	40	6	13	6	212	23.1	5.74	26.85	0	383.5	335.9	335.5	291.4	114.5	120.5
High	Q69JF4	0	37.174	26	6	29	6	259	28.4	7.72	38.72	0	1255.5	873.9	1228.4	953.9	297.9	441.2
High	Q84PB7	0	37.152	28	7	18	7	287	32.1	8.85	21.89	0	1071.5	1151.2	1328.1	814.1	392.4	477
High	A0A0P0VSE5	0	37.149	32	6	21	6	225	23.5	9.99	56.45	0	1361.1	1242.1	1396.6	1034.1	423.4	501.6
High	B9FNU9	0	37.105	14	10	14	8	746	82.1	7.65	22.51	0	789.7	739.3	700.3	600	252	251.5
High	Q10Q05	0	37.081	24	8	16	2	385	43.6	5.68	29.05	6	916.3	849.9	898.2	696.2	289.7	322.6
High	P56724	0	37.06	23	3	12	1	119	11.9	4.41	28.48	4	665.6	591.1	532.1	505.7	201.5	191.1
High	Q84ZL6	0	37.025	24	7	16	7	399	43	5.31	29.6	0	859.7	767.7	786.9	653.2	261.7	282.6
High	A0A0P0X9S9	0	36.928	30	7	18	4	284	29.6	6.28	39.5	3	1194.3	702.9	784.6	907.4	239.6	281.8
High	Q6H4V1	0	36.926	26	7	13	7	446	46.9	5.55	28.77	0	707.4	669.5	700.3	537.5	228.2	251.5
High	Q5VRH2	0	36.898	10	9	13	9	1068	119.1	5.97	16.09	0	787.5	802.6	761.2	598.3	273.6	273.4
High	Q10S72	0	36.892	16	8	14	8	552	59.8	8.88	27.98	0	695.2	651.6	630.7	528.2	222.1	226.5
High	B9FY61	0	36.885	15	7	19	7	518	58	7.01	22.51	0	913.6	702	697.5	694.1	239.3	250.5
High	B9FXP9	0	36.873	21	8	14	8	604	63.8	5.53	33.17	0	693.1	471.4	524.3	526.6	160.7	188.3
High	B9GCD1	0	36.863	14	11	16	10	967	104	7.12	29.61	0	1042.1	954	855.1	791.8	325.2	307.1
High	Q7XPH4	0	36.861	26	8	14	8	325	35.1	8.53	29.68	0	907.6	910.3	898.5	689.6	310.3	322.7
High	Q7XMK8	0	36.858	18	9	19	2	498	56.7	8.69	23.03	0	195.1	186.3	159.8	148.2	63.5	57.4
High	Q8H7V0	0	36.832	32	5	19	2	144	16.6	10.33	43.33	0	156	111.2	107.2	118.5	37.9	38.5
High	Q2QXT1	0	36.827	9	5	15	3	707	77.9	7.75	22.5	4	808.3	686.5	753.2	614.1	234	270.5
High	Q6ER90	0	36.817	15	8	15	8	674	76.9	6.89	26.12	0	1034	980.4	979.5	785.6	334.2	351.8
High	B7FAE9	0	36.817	38	8	41	7	234	25.1	9.47	44.99	1	2099	1984.9	2110	1594.8	676.6	757.8
High	B9F7X4	0	36.797	20	10	19	9	659	72.2	8.9	19.81	1	1078.2	795.6	982.3	819.2	271.2	352.8
High	B9EXN4	0	36.795	17	12	18	12	806	90.4	6.2	18.18	0	710.5	614.9	526.5	539.8	209.6	189.1
High	B9F9X9	0	36.793	17	7	14	7	574	61.8	8.32	23.84	0	787.2	681.5	689.7	598.1	232.3	247.7
High	Q7XK13	0	36.769	22	8	11	7	546	59	6.28	18.28	1	855.2	842.5	838.1	649.8	287.2	301
High	Q7XN12	0	36.713	17	6	14	4	497	54	6.71	24.72	0	450.7	332.7	315.7	342.4	113.4	113.4
High	Q94J09	0	36.671	30	7	17	1	221	24.2	5.36	30	0	115.6	95.9	98.3	87.8	32.7	35.3
High	Q7XBZ9	0	36.668	18	9	14	5	618	69.3	7.61	26.95	4	1067	996.6	956.7	810.7	339.7	343.6
High	B9ESX6	0	36.587	21	11	14	11	675	75.2	6.62	25.6	0	980.4	872.5	882.1	744.9	297.4	316.8
High	Q8S1G9	0	36.564	31	7	15	7	302	32.4	8.34	26	0	816.3	619	612.3	620.2	211	219.9
High	Q2RB23	0	36.491	29	9	14	3	384	40.7	5.97	30.59	6	996.7	886	938	757.3	302	336.9
High	B9FMK1	0	36.451	11	10	17	5	978	105.6	6.48	24.73	5	1028.6	853.1	840	781.5	290.8	301.7
High	Q6K8D4	0	36.428	39	3	15	3	112	12.1	7.96	32.5	0	803.8	748.4	649.3	610.7	255.1	233.2
High	Q943W5	0	36.368	23	10	17	10	497	54.5	7.11	26.96	0	1201.4	862.5	948.3	912.8	294	340.6
High	Q338J4	0	36.282	20	10	12	9	605	68.2	6.01	21.5	0	706.5	604.9	581.1	536.8	206.2	208.7
High	Q94E65	0	36.221	48	6	14	6	191	20.6	8.95	25.43	0	654.7	1007.1	1016.8	497.4	343.3	365.2
High	Q7XIK7	0	36.203	11	12	18	2	1256	139.7	5.91	30.29	0	126.6	108.8	160.9	96.2	37.1	57.8
High	Q6YUH7	0	36.198	17	7	16	7	392	43.6	4.77	30.59	0	935.4	787.7	641	710.7	268.5	230.2
High	D7PPI1	0	36.167	21	8	20	6	379	41.1	6.52	29.23	2	1059.4	809.4	731.7	804.9	275.9	262.8
High	Q7XR60	0	36.115	26	11	20	3	427	48.2	6.65	19.49	8	939.5	959.9	953.9	713.8	327.2	342.6
High	Q6Z8J5	0	36.113	34	6	20	6	230	23.4	8.88	22	0	956.5	1072.8	1071.1	726.7	365.7	384.7
High	Q93VC6	0	36.093	27	7	20	7	200	22.2	9.72	35.39	0	1021.5	803.8	754	776.1	274	270.8
High	B9F6S1	0	36.064	27	7	14	7	251	26.8	8.85	23.86	0	946.2	830.8	839.5	718.9	283.2	301.5
High	Q7XLC9	0	36.044	41	8	20	7	185	20.7	10.32	25.35	1	1307.8	936.7	918	993.6	319.3	329.7
High	Q10R45	0	36.014	18	10	15	10	486	52.7	8.28	26.45	0	1183.2	1201.9	1146.6	899	409.7	411.8
High	Q6ZBZ2	0	35.995	27	4	42	4	213	21.8	6.51	100.18	0	3202.4	4481.5	4233.8	2433.1	1527.6	1520.6
High	Q69V60	0	35.924	11	10	15	10	997	110.4	5.31	24.2	0	882.4	856.6	800.8	670.4	292	287.6
High	Q8H5N9	0	35.879	12	3	36	3	290	30.3	8.43	38.77	0	2055.9	2040.4	1826	1562	695.5	655.8
High	B9FQE2	0	35.851	35	6	14	6	176	19.1	9.77	27.3	0	907	1044.7	990.9	689.1	356.1	355.9
High	Q0ITS8	0	35.834	26	6	20	1	224	25.3	10.24	35.21	0	282.2	231.2	276.2	214.4	78.8	99.2
High	Q7XQC9	0	35.775	29	10	15	7	355	39.4	6.6	21.51	5	1048.1	1072.3	1105.9	796.3	365.5	397.2
High	Q7EZJ0	0	35.761	9	10	14	8	1116	130.6	6.05	18.46	0	928.4	758.1	673.5	705.4	258.4	241.9
High	Q6YUA1	0	35.745	20	7	12	7	408	44.1	5.12	22.01	0	807.2	753.4	750.1	613.3	256.8	269.4
High	Q75GX4	0	35.73	41	7	13	7	229	23.8	4.79	15.67	0	477.5	246.4	252.5	362.8	84	90.7
High	Q75HW4	0	35.726	12	6	23	6	612	66.3	5.22	37.55	0	979	933.8	839.2	743.8	318.3	301.4
High	Q84TA3	0	35.662	18	9	16	9	611	67.7	5.14	20.98	0	967.3	1133	1022.7	734.9	386.2	367.3
High	Q9SNL7	0	35.653	27	10	14	10	326	34.9	9.26	23.75	0	964.2	741	706.9	732.6	252.6	253.9
High	A0A0P0XPG5	0	35.652	19	6	12	6	416	44	6.29	18.09	0	573.2	436.8	454.4	435.5	148.9	163.2
High	Q6Z6S1	0	35.651	21	11	16	11	537	59.9	9.23	17.4	0	907.6	823.5	830.8	689.6	280.7	298.4
High	Q6K456	0	35.597	26	8	15	4	398	43.3	8.57	18.67	4	785.1	729.6	607.8	596.5	248.7	218.3
High	Q8RZ90	0	35.594	38	7	21	2	195	23.2	10.36	29.93	6	1007.5	756.3	689.4	765.5	257.8	247.6
High	Q2QNT0	0	35.581	41	5	12	5	158	17	5.06	22.9	0	670.6	449.7	422.7	509.5	153.3	151.8
High	B9FFL9	0	35.548	12	10	18	9	893	98.1	6.43	26.83	1	1087.3	1173.5	1175.3	826.1	400	422.1
High	Q10LW8	0	35.533	33	7	13	7	258	28.5	5.64	30.03	0	896.7	1016.5	899.1	681.3	346.5	322.9
High	Q9FW17	0	35.528	15	8	16	7	628	69.6	7.21	15.77	1	810.5	633.1	565.5	615.8	215.8	203.1
High	B9GDT7	0	35.516	21	8	13	8	457	50.2	5.39	24.85	0	867.8	715.8	706.9	659.3	244	253.9
High	Q6H703	0	35.407	32	10	16	8	411	43.3	8.91	30.07	0	555.4	516.6	490.9	422	176.1	176.3
High	Q0D6L9	0	35.406	52	4	18	4	109	11.4	9.61	32.49	0	1501.5	1938.6	1681.2	1140.8	660.8	603.8
High	Q5NB69	0	35.383	23	3	10	1	119	11.9	4.41	26.5	0	81.1	77.4	69.6	61.6	26.4	25
High	Q7XNV4	0	35.375	22	4	12	4	226	24.8	8.59	22.01	0	770.1	1431	1019.3	585.1	487.8	366.1
High	P0DKK1	0	35.343	35	3	17	3	92	10.2	10.29	24.84	0	838.1	676.8	611.2	636.8	230.7	219.5
High	Q943F3	0	35.298	40	7	20	2	178	21.4	10.45	30.02	0	233.4	220	188.8	177.3	75	67.8
High	Q7XSQ9	0	35.276	20	4	30	3	288	30.7	8.63	75.04	1	1671.8	1615.3	1425.9	1270.2	550.6	512.1
High	Q6K973	0	35.262	18	11	21	8	846	96.1	6.4	21	0	610	604.9	573.8	463.5	206.2	206.1
High	Q6YT00	0	35.227	27	6	18	2	249	27.3	7.43	37.72	0	357.2	428.9	386.7	271.4	146.2	138.9
High	Q6ZK86	0	35.206	31	6	27	6	243	25.5	7.43	41.62	0	992.9	1179.6	1294.7	754.4	402.1	465
High	Q6ERL4	0	35.19	25	9	14	9	458	50	7.3	24.53	0	812.3	966.9	798.3	617.2	329.6	286.7
High	Q6K471	0	35.189	30	5	20	5	146	16.1	7.56	39.99	0	898.7	872.8	857.9	682.8	297.5	308.1
High	B9F274	0	35.057	11	7	16	1	567	63.4	7.2	19.98	8	1183	1106	1117.1	898.8	377	401.2
High	Q0J4B8	0	35.02	47	7	16	2	151	17.8	10.51	22.05	8	1101.9	1028.5	1028.3	837.2	350.6	369.3
High	B9FZN8	0	34.979	10	10	19	3	988	107.2	5.41	27.86	7	854.7	810	777.4	649.4	276.1	279.2
High	Q33BE8	0	34.96	31	9	14	9	330	37	6.73	19.8	0	835.8	838.7	857.9	635	285.9	308.1
High	A2ZNA8	0	34.959	17	4	18	4	282	31.8	6.73	17.44	0	605.8	663.6	568.3	460.3	226.2	204.1
High	P14656	0	34.926	31	9	18	8	356	39.2	5.73	21.4	0	990.3	1215.7	999.9	752.4	414.4	359.1
High	Q8S3R7	0	34.892	35	7	13	7	177	19.9	6.42	27.78	0	874.2	831.7	808.8	664.2	283.5	290.5
High	Q10LV7	0	34.891	39	5	32	5	165	17.6	9.91	68.57	0	1777.9	2323.7	2337.2	1350.8	792.1	839.4
High	B9F5Y2	0	34.875	13	10	16	10	815	93	7.39	24.41	0	1443.1	1639	1806.2	1096.4	558.7	648.7
High	Q8H8E0	0	34.784	35	7	22	7	224	25	6.07	34.2	0	1308.3	1222.5	1296.4	994	416.7	465.6
High	A3CBA1	0	34.749	10	7	15	5	834	92.2	6.23	24.73	2	721.5	586.7	607.5	548.2	200	218.2
High	A3BCS7	0	34.731	12	6	16	6	535	59.2	6.01	28.22	0	915.9	835.8	876.2	695.9	284.9	314.7
High	Q2QNM5	0	34.686	41	6	13	1	193	22	7.47	28.18	0	56.5	40.5	41.2	42.9	13.8	14.8
High	Q75M01	0	34.685	53	7	20	7	167	18	5.38	26.27	0	775.4	844.6	881.2	589.1	287.9	316.5
High	A0A0P0WNT5	0	34.666	17	9	14	8	591	63.2	8.59	25.28	1	1015.8	836.4	952.5	771.8	285.1	342.1
High	B9F5T2	0	34.618	12	6	23	4	490	53.6	6.25	29.11	4	1320.1	990.1	895.2	1003	337.5	321.5
High	Q5SMU8	0	34.558	17	7	14	7	476	51.8	5.96	17.42	0	1030	968.7	1020.5	782.6	330.2	366.5
High	B9GCP8	0	34.552	21	8	13	8	449	48.4	6.76	22.85	0	695.7	604.3	716.1	528.6	206	257.2
High	Q2QVB4	0	34.534	19	7	13	6	478	52.4	6.92	19.21	2	631.9	629	622.6	480.1	214.4	223.6
High	Q84P87	0	34.513	24	6	14	6	340	36.4	8.27	17.48	0	918.2	922.6	879.3	697.6	314.5	315.8
High	Q5W6S3	0	34.446	10	9	12	9	1016	114.4	6.46	20.98	0	641.2	553.9	596.4	487.2	188.8	214.2
High	Q2QW46	0	34.443	39	7	20	1	183	19.9	6.2	35.73	8	1249.7	1249.4	1270.8	949.5	425.9	456.4
High	Q7XYS3	0	34.427	24	9	13	8	478	52.2	8.09	26.56	1	773.5	588.5	600.9	587.7	200.6	215.8
High	B9FCT6	0	34.424	12	2	43	2	260	24.1	7.93	110.01	0	1684.7	1975.8	1820.4	1280	673.5	653.8
High	Q8LRJ2	0	34.371	13	6	10	6	580	62.6	6.54	21.69	0	497.6	343.8	304.9	378.1	117.2	109.5
High	Q10QF5	0	34.297	20	9	18	2	445	50.6	6.3	21.43	7	1148.2	922.9	920.2	872.4	314.6	330.5
High	Q5JK78	0	34.294	23	8	15	8	474	53.1	6.16	21.1	0	920.7	761	774.9	699.5	259.4	278.3
High	B9F522	0	34.294	18	8	21	3	399	44.9	9.44	27.95	6	1154.7	929.4	875.7	877.3	316.8	314.5
High	Q94LR9	0	34.269	28	9	18	9	461	48	8.1	19.27	0	763.1	695.6	716.4	579.8	237.1	257.3
High	P0C485	0	34.188	40	10	18	10	239	27.5	9.74	22.33	0	987.7	944.1	1199.8	750.4	321.8	430.9
High	Q6ZFU6	0	34.171	25	6	11	3	331	34.7	6.64	30.5	3	376.2	402.2	356.7	285.8	137.1	128.1
High	Q40648	0	34.136	23	8	16	8	328	36.4	7.4	26.92	0	1312.5	903	791.6	997.2	307.8	284.3
High	A3AYA8	0	34.123	27	7	11	7	310	34.9	6.73	22.91	0	638.7	524	509	485.3	178.6	182.8
High	Q7XIV4	0	34.117	22	8	15	7	425	47	6.34	30.75	0	631.4	548	503.1	479.7	186.8	180.7
High	A3C7K0	0	34.045	30	7	11	5	296	30.4	9.45	22.23	0	426	368.5	350	323.7	125.6	125.7
High	Q53RK7	0	34.014	29	6	11	6	252	26.6	7.96	24.47	0	696	802.4	893.5	528.8	273.5	320.9
High	Q35322	0	34.009	31	5	24	5	190	23	7.5	32.72	0	1025.7	1089.6	960.3	779.3	371.4	344.9
High	Q5VR12	0	33.997	38	9	12	9	311	33.8	8.81	18.44	0	998.6	1074.3	923	758.7	366.2	331.5
High	A0A0P0XFX4	0	33.954	31	6	15	3	306	33.2	6.95	15.68	0	523.4	335.9	320.5	397.7	114.5	115.1
High	Q0DXR0	0	33.948	13	11	16	3	923	100.3	9.16	21.2	0	284.7	163.1	135	216.3	55.6	48.5
High	Q7F225	0	33.945	41	9	21	6	206	23.7	10.46	24.46	0	989.8	942.9	960	752	321.4	344.8
High	Q2QP84	0	33.944	15	11	13	11	929	102.2	4.82	10.67	0	691.4	579.4	540.7	525.3	197.5	194.2
High	A3BNZ2	0	33.941	12	6	14	6	700	72.1	4.97	27.95	0	839.9	792.4	733.1	638.1	270.1	263.3
High	Q8W0I1	0	33.903	47	6	13	6	153	17.1	7.34	23.46	0	532.7	547.1	512.6	404.7	186.5	184.1
High	Q7XPV4	0	33.903	20	8	12	8	518	54.4	6.99	20.28	0	676.9	497.5	472.2	514.3	169.6	169.6
High	A0A0P0VRQ0	0	33.877	39	9	11	9	352	37.7	6.44	19.46	0	539.4	619.9	586.7	409.8	211.3	210.7
High	P43279	0	33.792	10	4	13	1	639	69.8	7.14	24.05	0	75.3	74.8	79.6	57.2	25.5	28.6
High	Q10DU4	0	33.782	20	10	13	10	625	65.5	5.26	13.79	0	953.3	960.5	875.7	724.3	327.4	314.5
High	Q6K215	0	33.768	19	4	23	4	288	30.5	7.4	23.42	0	1225.4	1241.8	1332.6	931	423.3	478.6
High	Q0DRV6	0	33.761	45	4	24	2	152	15.2	6.18	48.88	2	1231.7	1321	1177.2	935.8	450.3	422.8
High	O23877	0	33.712	31	12	16	6	378	41.8	8.7	21.81	6	1013.2	990.7	947.2	769.8	337.7	340.2
High	Q84M87	0	33.688	10	9	16	9	1070	122.7	5.69	16.97	0	939.2	1026.2	902.4	713.6	349.8	324.1
High	B7F845	0	33.622	39	7	16	2	216	24.5	9.82	21.81	0	351.8	264	253.1	267.3	90	90.9
High	Q6H7S2	0	33.609	16	8	17	1	508	58.1	8.59	19.65	0	41.1	33.2	35.9	31.2	11.3	12.9
High	Q8LQ70	0	33.535	19	5	13	5	316	32	7.02	25	0	829.3	776.8	732.8	630.1	264.8	263.2
High	B9F0Z2	0	33.523	18	7	10	7	522	57	9.1	19.84	0	500.1	409.2	450.5	380	139.5	161.8
High	Q7F2K1	0	33.517	15	6	13	6	536	58.6	8.37	15.37	0	685.5	602.3	529	520.8	205.3	190
High	Q9LST8	0	33.505	23	6	17	6	272	29	6.93	37.66	0	956.3	918.2	871.5	726.6	313	313
High	Q6YYB9	0	33.484	21	9	15	9	471	50	6.77	29.1	0	868	710.5	770.4	659.5	242.2	276.7
High	Q0JR25	0	33.466	26	7	19	7	254	27.8	5.57	23.82	0	906.3	457.7	412.9	688.6	156	148.3
High	Q0D8L0	0	33.464	33	4	16	1	171	18.4	6.67	33.81	5	652.4	588.8	517	495.7	200.7	185.7
High	Q6ESF0	0	33.46	38	7	17	7	229	24.3	8.34	29.34	0	1207.6	1216.9	1104.5	917.5	414.8	396.7
High	Q08479	0	33.45	30	7	20	5	241	26.4	8.28	41.32	0	567.8	507.5	395.7	431.4	173	142.1
High	Q6Z9F9	0	33.427	37	6	17	6	179	20.6	6.55	30.65	0	1457.3	1338.9	1122.1	1107.2	456.4	403
High	Q10LN7	0	33.418	39	7	14	5	187	21.1	11.43	26.58	2	616.9	512.2	522.9	468.7	174.6	187.8
High	A2ZZJ6	0	33.386	20	5	15	5	290	32.1	5.34	30.49	0	862.9	664.8	623.1	655.6	226.6	223.8
High	Q5N7E8	0	33.378	39	8	12	8	263	28.5	6.86	14.9	0	831.3	778.9	697.5	631.6	265.5	250.5
High	Q5Z9H8	0	33.354	32	7	15	6	225	24.1	9.67	23.56	1	959.5	758.1	735.1	729	258.4	264
High	B9EY28	0	33.353	12	10	13	10	909	103.6	6.47	21.94	0	1004.4	972.2	982.3	763.1	331.4	352.8
High	Q8W3J0	0	33.338	29	9	17	7	350	39.3	7.61	22.5	2	1070	553.3	565.8	813	188.6	203.2
High	B9G4E7	0	33.282	30	6	16	1	208	23.5	10.89	24.41	0	89	96.2	96.9	67.6	32.8	34.8
High	E9KIN9	0	33.274	41	5	18	5	103	12.2	11.46	34.11	0	884.6	919.1	1036.9	672.1	313.3	372.4
High	Q7XUW5	0	33.25	32	5	12	5	215	23.2	5.54	32.91	0	670.6	469.7	489.2	509.5	160.1	175.7
High	Q688Q8	0	33.243	20	8	14	8	465	48.7	6.55	29.38	0	989.5	953.1	923.8	751.8	324.9	331.8
High	Q656T5	0	33.187	18	6	11	6	341	34.8	7.65	16.85	0	911.6	1024.4	1047.7	692.6	349.2	376.3
High	Q69YA2	0	33.183	16	7	19	5	465	49	7.2	18.43	0	707.7	646.3	611.7	537.7	220.3	219.7
High	Q8W423	0	33.162	38	8	13	8	267	30.8	5.07	25.79	0	1022.1	898.6	948.6	776.6	306.3	340.7
High	Q0D673	0	33.138	28	7	12	7	290	31.7	6.96	23.27	0	690.7	643.9	563.3	524.8	219.5	202.3
High	Q6K6C2	0	33.112	26	6	23	6	307	33.1	8.73	31.65	0	1374	1659.9	1689.3	1043.9	565.8	606.7
High	Q2R2A3	0	33.109	8	10	13	3	1451	168	6.25	17.81	0	265.5	196.6	187.4	201.7	67	67.3
High	A0A0K0LR67	0	33.098	10	12	14	12	1513	173.7	7.37	22.99	0	848	768.9	834.7	644.3	262.1	299.8
High	Q0E4D9	0	33.066	16	7	16	1	375	41.8	8.05	19.72	0	90.4	59.8	58.2	68.7	20.4	20.9
High	Q6ZD98	0	33.053	35	8	14	7	243	26.8	7.81	24.82	1	865.6	833.2	789.9	657.7	284	283.7
High	Q7F1U1	0	32.995	23	5	12	5	315	32.9	6.19	28.9	0	653.2	484.3	561.6	496.3	165.1	201.7
High	Q0J3L4	0	32.97	42	5	17	5	164	17.8	9.83	17.61	0	822.3	851.1	800.5	624.8	290.1	287.5
High	Q6AUN5	0	32.94	22	8	13	8	437	45.5	7.9	26.14	0	854.7	795.9	783.2	649.4	271.3	281.3
High	A0A0P0W2S8	0	32.935	16	5	23	5	274	30.5	9.29	54.88	0	1259.7	1394.1	1564	957.1	475.2	561.7
High	Q6YSX0	0	32.912	37	6	19	5	130	14.4	9.55	33	3	1368.3	984.5	975.3	1039.6	335.6	350.3
High	Q94E63	0	32.862	40	5	15	4	152	16.3	5.1	37.66	0	638.2	584.7	605	484.9	199.3	217.3
High	Q75J49	0	32.839	25	8	14	7	379	41.7	7.94	27.04	1	654.7	519.3	482.5	497.4	177	173.3
High	A3BLL8	0	32.824	27	7	10	7	459	47.7	4.77	15.7	0	417.2	409.5	414	317	139.6	148.7
High	I3RUB3	0	32.812	10	9	10	9	1171	128.3	6.4	14.42	0	626	601.4	581.4	475.6	205	208.8
High	Q6YTX5	0	32.772	20	5	16	3	261	26.5	7.66	33.6	0	650.1	568.5	502.3	493.9	193.8	180.4
High	Q655Q2	0	32.768	15	5	14	5	523	56.6	7.09	26.54	0	455.9	439.5	471.4	346.4	149.8	169.3
High	Q6K1Q6	0	32.763	29	7	23	7	134	15.4	10.29	33.97	0	1637.3	1344.5	1251.3	1244	458.3	449.4
High	B9FYJ7	0	32.761	15	5	12	4	311	33.6	10.67	23.05	0	396.2	360	340.8	301	122.7	122.4
High	Q2QLS0	0	32.73	23	7	11	7	371	39.6	8.03	19.7	0	774.4	876.3	870.4	588.4	298.7	312.6
High	A3C6Q6	0	32.705	31	8	15	8	264	28.1	5.34	23.55	0	947.5	1155.3	1127.1	719.9	393.8	404.8
High	Q0J366	0	32.704	30	8	11	8	433	44.1	7.66	23.62	0	577.4	570.6	580.3	438.7	194.5	208.4
High	Q75M18	0	32.7	8	9	14	9	1084	120.2	6.3	19.59	0	1207.9	1165.5	1124.3	917.7	397.3	403.8
High	Q5JNJ1	0	32.647	12	10	14	6	913	102.2	5.59	24.56	3	841.4	635.7	688.8	639.3	216.7	247.4
High	Q10MW3	0	32.63	16	7	15	5	605	64.7	5.81	31.36	2	752.3	703.2	703.6	571.6	239.7	252.7
High	Q8RU33	0	32.607	22	6	16	6	351	40.8	4.92	24.47	0	792.7	831.4	754	602.3	283.4	270.8
High	Q53JI9	0	32.595	11	8	17	6	1014	108.9	6.11	25.02	0	1129.4	980.4	994.8	858.1	334.2	357.3
High	A2ZVI7	0	32.589	19	8	10	4	518	58.7	6.51	17.83	4	495.1	457.1	449.9	376.2	155.8	161.6
High	A0A0P0W4D5	0	32.545	10	8	15	8	861	97.4	6.52	17.55	0	819.2	727.5	738.7	622.4	248	265.3
High	Q69SX2	0	32.477	25	7	14	7	291	31.1	9.28	22.56	0	800.1	700.3	701.7	607.9	238.7	252
High	Q42456	0	32.419	22	7	10	7	509	54	5.33	23.48	0	536.2	420.1	399	407.4	143.2	143.3
High	Q6K4T1	0	32.398	39	6	19	3	137	15.6	10.49	23.61	6	855.9	660.7	663.8	650.3	225.2	238.4
High	Q60DT7	0	32.394	23	4	17	3	265	28.7	6.39	41.16	1	795.4	943.8	1055.8	604.3	321.7	379.2
High	Q9AWS9	0	32.312	36	6	15	4	157	17.5	11.12	26.55	0	457.5	379	373.1	347.6	129.2	134
High	Q9SDG6	0	32.228	55	6	23	4	111	12.4	9.58	21.94	0	912.5	910.6	947.8	693.3	310.4	340.4
High	Q53Q51	0	32.214	34	6	15	2	153	17.1	11	29.18	0	662.3	253.5	317.4	503.2	86.4	114
High	Q10SL7	0	32.192	22	6	13	6	335	36.1	6.52	21.86	0	999.8	923.5	979.2	759.6	314.8	351.7
High	Q0DBD3	0	32.191	26	6	13	2	306	35.1	5.02	25.97	0	236.4	201.5	204.9	179.6	68.7	73.6
High	Q69NF3	0	32.182	21	8	13	8	507	54.8	9.13	25.58	0	741.9	646.6	638.4	563.7	220.4	229.3
High	B9FF16	0	32.155	7	8	14	8	1250	139.3	5.52	24.94	0	917.8	978.4	938.6	697.3	333.5	337.1
High	Q2RAP0	0	32.153	12	7	11	1	583	65.5	7.62	22.84	0	82.1	81.6	84.4	62.4	27.8	30.3
High	Q8H2J8	0	32.137	41	4	15	1	138	14.8	5.52	30.78	0	131.4	113.8	120	99.8	38.8	43.1
High	Q10LR9	0	32.096	21	8	14	8	390	42.8	6.57	21.37	0	1121.4	1011.8	1074.5	852	344.9	385.9
High	A0A411DB77	0	32.074	8	10	12	10	1561	174.7	6.58	20.3	0	820.1	922.3	880.7	623.1	314.4	316.3
High	B7SDI4	0	32.042	21	4	20	3	289	30.7	8.82	35	0	748.6	764.2	729.8	568.8	260.5	262.1
High	B9EWV6	0	32.02	29	5	10	5	269	28.9	6.39	24.57	0	263.6	297.2	271.2	200.3	101.3	97.4
High	Q75LE2	0	32.013	36	8	20	4	223	24.5	7.28	29.47	1	394.7	344.4	341.4	299.9	117.4	122.6
High	Q0JNR2	0	32.003	28	7	15	7	250	27.3	6.54	30.8	0	811.8	887.4	852	616.8	302.5	306
High	Q0ILQ0	0	31.997	24	7	18	6	356	37.4	8.1	28.54	0	487.6	559.2	297.9	370.5	190.6	107
High	Q6K9C2	0	31.993	17	2	9	2	156	16.6	10.46	20.82	0	592	497.5	480.6	449.8	169.6	172.6
High	Q6K840	0	31.964	29	8	15	8	328	34.3	6.15	36.38	0	1005.6	978.7	921.6	764	333.6	331
High	Q6K241	0	31.947	35	6	15	6	214	23.3	6.6	29.78	0	1108.4	940.8	918.5	842.1	320.7	329.9
High	P27777	0	31.914	38	5	12	1	150	16.9	6.61	29.35	0	141.6	103.6	122.8	107.6	35.3	44.1
High	B9FVT8	0	31.883	13	6	25	3	537	59.8	7.15	38.86	0	254.2	286.3	276.2	193.1	97.6	99.2
High	Q8GS72	0	31.869	50	5	14	5	131	15	9.01	29.57	0	1090.5	1091.9	1090.9	828.5	372.2	391.8
High	Q10NP2	0	31.835	15	9	11	9	848	92.4	6.55	23.1	0	752.5	864.3	810	571.7	294.6	290.9
High	Q75LJ4	0	31.832	14	9	16	9	656	71.5	5.39	15.35	0	896.8	652.4	634.3	681.4	222.4	227.8
High	Q6I5V5	0	31.789	24	10	12	5	541	58.1	7.12	21.46	0	435.5	572.9	652.9	330.9	195.3	234.5
High	Q9LDN2	0	31.748	17	8	13	8	477	50.8	7.21	14.35	0	696.7	827.6	843.4	529.3	282.1	302.9
High	Q10R17	0	31.716	20	9	14	7	488	52.1	6.84	24.2	0	647.4	510.7	520.9	491.9	174.1	187.1
High	Q2R0I1	0	31.704	24	2	18	2	160	16.6	6.28	50.32	0	588.7	624	543.8	447.3	212.7	195.3
High	Q84MN8	0	31.696	20	8	18	5	477	52.4	8.66	24.61	0	610.3	578.2	554.9	463.7	197.1	199.3
High	Q5Z7L0	0	31.692	11	6	15	6	715	78.2	7.65	17.65	0	904.5	747.8	648.7	687.2	254.9	233
High	E9KIQ7	0	31.668	27	5	16	5	216	24.7	4.75	26.26	0	1142.4	1285.8	1202.3	868	438.3	431.8
High	Q8S1Y9	0	31.618	48	7	16	6	187	21	4.83	25.27	1	1058.5	1126.8	1083.7	804.2	384.1	389.2
High	Q7X7I6	0	31.61	19	10	20	4	505	57.7	6.96	26.88	5	1094.7	1013.3	1001	831.7	345.4	359.5
High	Q5W645	0	31.599	18	8	11	8	472	49.7	4.77	21.02	0	976.2	1065.8	940.3	741.7	363.3	337.7
High	B9FHU8	0	31.516	18	9	13	9	527	56.8	9.67	24.73	0	694.3	709.9	614.5	527.5	242	220.7
High	Q655Z0	0	31.514	19	9	17	1	648	72.3	6.15	22.43	0	37.6	48.4	56.5	28.6	16.5	20.3
High	Q653V7	0	31.51	14	9	12	4	885	96.3	8.59	24.29	5	534.8	436.5	408.7	406.3	148.8	146.8
High	Q7XC37	0	31.509	38	6	20	6	151	16.8	7.5	36.63	0	1146.3	812.6	785.5	870.9	277	282.1
High	B9G6U0	0	31.467	14	6	10	5	581	60.6	5.08	16.75	2	555	534.2	510.6	421.7	182.1	183.4
High	Q6YZX5	0	31.432	21	10	14	10	527	55.1	5.49	24.09	0	1094.5	1064	990.9	831.6	362.7	355.9
High	Q69NF7	0	31.411	29	6	13	6	229	25.5	8.7	20.77	0	662.3	722.9	755.7	503.2	246.4	271.4
High	Q0E4Q5	0	31.41	20	7	9	7	392	42.7	7.27	25.1	0	631	442.4	496.7	479.4	150.8	178.4
High	E9KIR6	0	31.391	32	4	22	4	136	15.6	10.98	41.84	0	1266.8	1135	1168	962.5	386.9	419.5
High	Q5VRV7	0	31.297	15	10	12	10	794	88.6	5.25	17.51	0	752.6	746	689.1	571.8	254.3	247.5
High	Q6H798	0	31.284	14	9	12	5	705	77.5	6.01	18.05	0	218.7	176.9	160.9	166.2	60.3	57.8
High	B9FAE7	0	31.277	8	9	14	9	1006	112.4	5.54	28.08	0	707.7	651.3	650.7	537.7	222	233.7
High	B9F3B6	0	31.268	20	9	14	9	527	56.1	8.1	17.45	0	1174.7	1028.8	1003.5	892.5	350.7	360.4
High	Q6K705	0	31.245	40	6	16	2	147	16.6	10.36	21.21	6	1138	944.6	899.1	864.6	322	322.9
High	Q84M34	0	31.208	37	5	13	4	126	15	9.52	17.59	1	654.9	488.5	504.8	497.6	166.5	181.3
High	Q2QXY1	0	31.192	11	7	11	1	583	65.7	7.97	22.57	7	736.4	728.1	658.5	559.5	248.2	236.5
High	Q53NR8	0	31.191	11	6	9	5	793	86.6	6.01	21.39	0	446.8	374	390.6	339.5	127.5	140.3
High	B9FYJ0	0	31.177	36	7	14	2	231	26.2	9.66	19.58	8	890	817.9	751.5	676.2	278.8	269.9
High	Q10LW5	0	31.174	14	4	12	4	311	33.3	6.16	27.71	0	711.8	811.2	862.6	540.8	276.5	309.8
High	Q2QYL3	0	31.174	25	2	14	2	121	12.1	8.91	29.74	0	881.4	606.7	563.5	669.7	206.8	202.4
High	B9FM97	0	31.153	7	7	13	7	1281	146.7	7.61	22.9	0	676.8	693.8	688.3	514.2	236.5	247.2
High	A3CI51	0	31.137	23	9	12	9	408	46.2	5.9	15.84	0	624.8	475.3	477.5	474.7	162	171.5
High	Q84NX8	0	31.132	24	5	16	2	206	24.1	11.31	17.7	0	62.8	58.7	56.2	47.7	20	20.2
High	Q5JLP6	0	31.122	32	7	13	7	292	32.2	7.78	29.37	0	1017.9	1137.1	1126.5	773.4	387.6	404.6
High	B9GC71	0	31.093	27	8	14	8	358	37.5	4.74	18.36	0	812.6	716.1	729.8	617.4	244.1	262.1
High	Q0DID5	0	31.06	20	5	18	5	284	30.9	6.73	29.83	0	972	817.3	801.6	738.5	278.6	287.9
High	Q67UF5	0	31.054	17	5	14	5	441	47.3	5.58	28.98	0	1060	1028.5	1010.4	805.4	350.6	362.9
High	Q5ZA96	0	31.051	13	9	12	9	626	69.5	6.73	22.82	0	920.5	1071.1	1028.3	699.4	365.1	369.3
High	B9FG92	0	31.031	29	8	11	8	338	37.5	7.43	18.54	0	862.9	820.5	888.8	655.6	279.7	319.2
High	Q6L561	0	31.016	19	4	11	3	383	41	6.06	24.56	2	622.3	511.9	558	472.8	174.5	200.4
High	A0A0P0XNI7	0	31.002	14	5	17	5	371	40	7.15	31.22	0	1159.4	1373	1156.1	880.9	468	415.2
High	B9G099	0	31.002	21	7	15	6	384	42.1	6.7	26.76	0	601.4	525.7	648.5	456.9	179.2	232.9
High	Q6Z7R9	0	30.997	14	6	11	2	501	56.6	5.06	15.12	0	283.6	218.3	206.6	215.5	74.4	74.2
High	Q6F3B0	0	30.97	20	8	17	5	417	46.7	6.19	23.73	3	694.5	682.4	671	527.7	232.6	241
High	Q69UI3	0	30.958	22	6	11	6	319	35.9	6.48	19.87	0	776.9	619.3	701.7	590.3	211.1	252
High	Q6I5K9	0	30.948	12	7	16	6	761	79.5	6.98	32.31	0	543.2	794.1	605.9	412.7	270.7	217.6
High	Q94E75	0	30.914	19	7	13	5	423	47	6.06	16.16	0	361.4	353.8	351.7	274.6	120.6	126.3
High	B7F6I0	0	30.907	14	8	19	6	462	49.1	7.27	22.11	2	982.8	981	964.5	746.7	334.4	346.4
High	B9EUP7	0	30.89	20	10	12	10	606	69	5.81	21.28	0	873.1	824.9	773.5	663.4	281.2	277.8
High	Q7XTL6	0	30.864	30	5	14	2	213	24.2	5.9	26.57	0	226.3	218	212.2	171.9	74.3	76.2
High	Q7XH05	0	30.808	7	8	13	2	1358	145.4	6.46	20.72	0	219.5	171.9	193.2	166.8	58.6	69.4
High	Q8H8D8	0	30.759	20	5	25	3	225	25.6	7.18	28.05	3	1413.4	1768.1	1282.7	1073.9	602.7	460.7
High	Q8L5K0	0	30.728	27	6	15	6	255	28.1	5.67	25.67	0	1124.4	965.8	880.7	854.3	329.2	316.3
High	Q8S5V0	0	30.711	17	5	10	5	401	41.9	6.09	14.14	0	484.7	363.2	326.9	368.3	123.8	117.4
High	B9F863	0	30.701	9	6	10	5	679	74.4	5.08	21.55	1	774.3	704.4	642.3	588.3	240.1	230.7
High	Q6K1T2	0	30.685	13	7	14	7	586	65.8	6.77	17.35	0	860.3	674.4	728.9	653.6	229.9	261.8
High	Q6Z1P3	0	30.633	14	4	9	4	398	42.4	6.57	19.89	0	207.2	164.9	166.2	157.4	56.2	59.7
High	Q7XHR0	0	30.626	31	7	12	7	258	28	9.41	27.24	0	806.9	962.5	1040.5	613.1	328.1	373.7
High	Q7XI68	0	30.596	21	7	11	7	369	41.2	8.48	14.97	0	758.6	655.4	651	576.4	223.4	233.8
High	A3BDQ3	0	30.551	34	6	19	5	232	23.7	9.26	22.15	0	425	464.4	477.5	322.9	158.3	171.5
High	Q10NY1	0	30.541	18	8	12	8	438	46.9	7.97	16.66	0	985.9	818.8	868.2	749.1	279.1	311.8
High	Q0E0Z3	0	30.538	15	8	13	8	644	69.3	6.96	19.17	0	959.2	1108	1070.3	728.8	377.7	384.4
High	Q9FWK4	0	30.526	41	5	10	5	168	18.6	5.88	11.79	0	702.6	709.4	718.4	533.8	241.8	258
High	Q6H852	0	30.474	43	7	11	7	235	25.8	5.48	25.09	0	580.4	505.2	511.2	441	172.2	183.6
High	B9F5D5	0	30.464	19	8	18	7	442	48.8	5.5	22.6	0	839.9	723.1	712.5	638.1	246.5	255.9
High	Q69IM6	0	30.411	23	5	10	5	158	17.1	7.37	24.36	0	429.1	448.6	429.9	326	152.9	154.4
High	A3AHQ0	0	30.363	9	8	10	8	1040	119.2	4.91	17.71	0	475.1	379.3	351.1	361	129.3	126.1
High	B9FGC5	0	30.359	14	7	14	7	673	73.6	5.22	30.28	0	825.2	966.6	914.9	627	329.5	328.6
High	B9F438	0	30.355	18	7	15	7	509	54.4	8.1	19.53	0	905.4	893.3	925.8	687.9	304.5	332.5
High	Q0JJ25	0	30.342	23	5	18	3	215	24	6.13	26.57	3	608.5	633.4	552.4	462.3	215.9	198.4
High	B9GC70	0	30.34	15	6	17	6	512	57	7.52	26.58	0	879.3	816.1	838.1	668.1	278.2	301
High	Q6ZKK5	0	30.336	12	6	13	6	601	64.7	7.11	20.1	0	862.1	853.7	933.9	655	291	335.4
High	Q75IZ9	0	30.329	13	7	12	6	577	64.8	8.34	21.06	0	655.6	705.8	667.1	498.1	240.6	239.6
High	B9EYI3	0	30.319	21	5	12	5	336	36.7	7.49	13.47	0	546.1	550.6	580.8	414.9	187.7	208.6
High	Q654W0	0	30.291	46	5	17	4	89	10.1	9.61	27.32	1	785.2	696.7	644.6	596.6	237.5	231.5
High	Q0JJS8	0	30.266	19	9	13	9	531	56.9	5.59	18.13	0	762.1	802.9	782.1	579	273.7	280.9
High	Q2QZL4	0	30.252	19	6	13	5	548	61.3	9.1	16.58	1	617.2	568.2	569.7	468.9	193.7	204.6
High	Q53WK4	0	30.233	27	8	17	8	364	41.7	4.46	24.91	0	841.2	882.2	835.6	639.1	300.7	300.1
High	A3A130	0	30.229	8	11	12	11	1530	169.3	6.25	16.3	0	956.5	668	630.9	726.7	227.7	226.6
High	Q8SB96	0	30.217	7	11	12	10	2036	217.1	6.25	13.64	1	711.1	721.7	637.1	540.3	246	228.8
High	Q8SAY0	0	30.214	24	4	16	4	170	18.1	10.32	25.25	0	1123.2	1064.6	1197.5	853.4	362.9	430.1
High	Q69PQ1	0	30.148	8	8	10	8	1058	117.3	5.74	16.66	0	588.2	528.4	466.1	446.9	180.1	167.4
High	Q5JJM6	0	30.134	16	5	10	4	340	36.7	8.35	20.01	2	675.9	546.8	541.8	513.5	186.4	194.6
High	Q7XQQ8	0	30.118	12	9	13	2	746	84	6.42	19.55	0	134.8	108.8	100.8	102.4	37.1	36.2
High	Q7F2E6	0	30.115	23	6	11	6	291	32.2	7.09	22.33	0	584.9	548.9	573.3	444.4	187.1	205.9
High	B9FBN9	0	30.113	17	5	12	5	320	35.4	9.8	22.21	0	342.2	307.7	324.1	260	104.9	116.4
High	Q7XI13	0	30.086	28	7	12	7	308	33.2	9.26	18.91	0	523.3	533	527.1	397.6	181.7	189.3
High	E3WF37	0	30.072	9	8	12	8	1061	116.6	6.47	15.62	0	608.1	449.1	456.1	462	153.1	163.8
High	Q5JJI4	0	30.069	38	7	10	7	202	22.6	5.64	19.13	0	778	635.4	627.9	591.1	216.6	225.5
High	P12153	0	29.97	46	4	20	4	93	10.7	10.29	25.87	0	1055.2	1083.7	1214.2	801.7	369.4	436.1
High	Q6Z8N9	0	29.935	12	3	9	2	354	35.2	10.07	16.47	1	491.5	333.8	316.6	373.4	113.8	113.7
High	Q9AXB0	0	29.926	15	5	17	5	402	44	6.46	28.76	0	863.1	810.9	804.9	655.8	276.4	289.1
High	B9FXV5	0	29.81	8	11	13	11	1792	193.4	8.09	11.14	0	736.9	625.2	616.5	559.9	213.1	221.4
High	Q7XLR1	0	29.784	10	2	16	2	282	29.9	8.97	38.4	0	845.9	737.8	686.6	642.7	251.5	246.6
High	A3AGJ2	0	29.778	17	7	15	7	493	55.3	5.58	18.99	0	583.1	671.5	726.2	443	228.9	260.8
High	Q10BT5	0	29.771	21	5	9	4	307	35.2	5.33	21.11	0	417.6	458.8	439.6	317.3	156.4	157.9
High	Q0IXT4	0	29.765	16	7	12	7	504	57	6.43	18.77	0	674.5	584.4	533.8	512.5	199.2	191.7
High	Q8S5M6	0	29.765	17	11	14	11	713	80.8	7.62	17.25	0	1220.6	1021.5	1062.5	927.4	348.2	381.6
High	Q75M19	0	29.763	29	8	15	8	284	31.2	5.48	20.64	0	1186.3	1289.6	1310.3	901.3	439.6	470.6
High	Q6ZGP5	0	29.761	27	4	17	3	193	20	6.67	38.61	0	506.7	646.3	504.5	385	220.3	181.2
High	Q6K4P1	0	29.759	31	8	13	8	289	32	8.5	21.14	0	1070	1028.5	1039.7	813	350.6	373.4
High	Q8S3Q3	0	29.758	34	9	12	8	344	37.9	5.24	18.06	1	649.3	703.8	735.6	493.3	239.9	264.2
High	Q8S7W8	0	29.73	28	5	13	5	185	19.2	10.23	24.22	0	647	852.8	1004.6	491.6	290.7	360.8
High	Q84YK7	0	29.724	23	9	10	7	499	56.8	8.41	15.86	2	546.7	575.3	618.1	415.4	196.1	222
High	Q10SY1	0	29.719	15	6	12	6	368	41.5	6.64	12.2	0	817.7	797.4	882.4	621.3	271.8	316.9
High	Q5NAI9	0	29.654	23	7	12	7	453	50.1	6.3	28.22	0	642.7	781.2	701.1	488.3	266.3	251.8
High	Q67J09	0	29.651	17	4	12	4	315	33.2	5.11	23.7	0	585.3	697.6	621.7	444.7	237.8	223.3
High	Q75HK2	0	29.642	27	4	12	4	195	19.8	8.47	23.84	0	650.7	618.1	529	494.4	210.7	190
High	Q6ZIW7	0	29.64	25	6	16	1	276	30.1	10.2	21	0	136.1	131.7	122.8	103.4	44.9	44.1
High	A0A0P0W1J8	0	29.608	7	10	12	9	1547	174.9	8.46	16.32	0	717.8	534.2	531.5	545.4	182.1	190.9
High	B9F0B8	0	29.603	24	5	9	4	262	27.3	9.89	20.92	0	512	682.1	647.4	389	232.5	232.5
High	B9FLE3	0	29.596	34	5	14	1	173	19.6	10.32	16.15	0	138.7	111.2	97.2	105.4	37.9	34.9
High	Q2QQD1	0	29.572	20	5	10	5	235	25.2	4.89	20.38	0	586.2	793.6	720.9	445.4	270.5	258.9
High	Q6AUK5	0	29.429	37	6	13	6	229	24.7	8.56	19.29	0	603.3	675.6	676.3	458.4	230.3	242.9
High	Q7EZD2	0	29.419	26	10	14	10	377	41.9	7.52	15.27	0	982.7	747.2	741.5	746.6	254.7	266.3
High	Q7FAL5	0	29.408	22	8	11	8	462	51.8	9.29	25.26	0	562.8	945.2	948.3	427.6	322.2	340.6
High	B9FY88	0	29.362	35	6	19	3	173	18.9	6.2	28.83	1	645.6	556.8	532.1	490.5	189.8	191.1
High	Q9XHW8	0	29.357	24	4	13	3	227	23.2	5.55	24.67	1	714.6	783.9	620.6	542.9	267.2	222.9
High	Q8HCR5	0	29.354	29	6	14	6	197	22.3	8.92	36.29	0	907.5	751.9	734.8	689.5	256.3	263.9
High	Q7XUK3	0	29.339	21	8	12	7	345	37.5	6.73	18.2	1	760.2	859.9	845	577.6	293.1	303.5
High	P55857	0	29.286	35	4	12	1	100	10.9	5.1	21.84	0	293.4	345.9	306.3	222.9	117.9	110
High	Q652V8	0	29.286	37	5	10	5	146	16	8.56	20.38	0	397.4	271.4	327.2	301.9	92.5	117.5
High	Q84UR8	0	29.27	42	4	10	4	197	18.7	6.76	25.92	0	289.2	288.1	285.4	219.7	98.2	102.5
High	Q2QXN5	0	29.264	33	6	14	2	150	16.9	11	26.63	5	458.4	426.3	440.5	348.3	145.3	158.2
High	B9FL83	0	29.249	16	7	11	5	567	62.5	6.8	14.92	2	680.9	654.2	660.4	517.3	223	237.2
High	B9F8R0	0	29.241	10	6	12	6	796	86.3	4.86	29.91	0	676.5	757.2	742	514	258.1	266.5
High	A2ZNT6	0	29.215	20	8	12	8	482	51.7	6.86	19.81	0	704.2	648.9	619.2	535	221.2	222.4
High	B9F0A5	0	29.139	19	6	19	6	416	45.4	9.66	14.25	0	685.2	637.8	651.8	520.6	217.4	234.1
High	Q67W29	0	29.127	23	6	11	6	343	37.4	7.03	17.19	0	528.6	559.4	550.7	401.6	190.7	197.8
High	Q0J8R9	0	29.12	24	5	13	3	254	26.9	6.21	36.23	0	491.2	402.5	480	373.2	137.2	172.4
High	B9FUR1	0	29.067	8	3	23	1	426	45.1	6.48	42.69	0	324.4	332.1	282.6	246.5	113.2	101.5
High	B9FF00	0	29.038	23	6	10	6	342	36.5	8.65	23.19	0	636.9	613.7	644.9	483.9	209.2	231.6
High	A0A0P0Y3G3	0	29.007	19	9	12	9	553	61	6.67	15.28	0	801.3	765.7	862.3	608.8	261	309.7
High	B9F6U6	0	28.973	14	8	12	8	686	73.8	6.74	10.58	0	902.6	896.8	878.2	685.8	305.7	315.4
High	A0A0P0WA00	0	28.967	11	2	20	2	192	20.4	8.88	21.1	0	1160.9	1081.3	1098.1	882	368.6	394.4
High	Q0IZQ2	0	28.895	10	5	9	5	569	63.9	7.34	17.09	0	579.9	499.9	673.5	440.6	170.4	241.9
High	B7EBF9	0	28.892	18	6	12	6	445	46.4	8.22	21.46	0	1080.3	1103.9	1109.8	820.8	376.3	398.6
High	Q0JFH7	0	28.876	14	5	9	5	608	66.5	6.65	17.05	0	484.4	329.2	313	368	112.2	112.4
High	B9F5C6	0	28.867	24	6	12	2	322	36.3	10.24	15.3	0	191.2	173.1	171.2	145.3	59	61.5
High	Q5WMR0	0	28.857	16	8	18	7	531	58.9	6.09	20.71	1	1088.7	1162.9	1016.6	827.2	396.4	365.1
High	A0A3R5SQC7	0	28.845	2	9	10	9	5068	562.6	6.18	14.09	0	454.7	415.1	399	345.5	141.5	143.3
High	Q5WAB3	0	28.842	10	9	12	7	870	95.1	6.15	18.01	2	1035.6	834.3	872.3	786.8	284.4	313.3
High	Q6AT43	0	28.813	23	8	11	8	409	44.2	7.18	18.22	0	598.5	435.6	422.9	454.7	148.5	151.9
High	Q658H5	0	28.78	15	8	9	8	698	77.6	8.22	18.1	0	571	393.7	375.3	433.8	134.2	134.8
High	B9F4C9	0	28.774	11	5	12	5	674	68.4	5.69	22.66	0	549.4	471.7	443.8	417.4	160.8	159.4
High	B9FSC8	0	28.768	16	5	9	4	367	40.6	6.74	12.16	1	410.3	385.5	320.2	311.7	131.4	115
High	P49216	0	28.755	40	4	10	2	133	15	11.02	16.88	0	51.6	33.7	32.3	39.2	11.5	11.6
High	Q7XTG7	0	28.739	17	6	11	6	471	51.9	7.37	20.19	0	532.8	529.2	572.7	404.8	180.4	205.7
High	A0A0P0YB50	0	28.724	49	4	20	1	78	8.4	8.76	48.69	0	106.9	40.5	34.5	81.2	13.8	12.4
High	Q7X7U5	0	28.717	19	7	11	6	338	36.7	5.19	16.41	1	745.2	798.2	750.7	566.2	272.1	269.6
High	Q7XI14	0	28.714	17	8	11	8	559	61.1	7.3	19.05	0	730	636	622.3	554.6	216.8	223.5
High	A0A0K0LQZ8	0	28.703	18	4	26	4	232	26	8.97	32.12	0	1966.9	2692.8	2735.9	1494.4	917.9	982.6
High	Q8RUM9	0	28.679	21	10	12	5	551	58.8	6.52	17.68	5	617.3	676.8	750.1	469	230.7	269.4
High	Q7FAS1	0	28.675	22	9	18	8	367	40.5	9.06	24.3	0	562.4	490.8	623.4	427.3	167.3	223.9
High	Q2QVA7	0	28.625	20	8	13	8	509	56.5	5.59	19.22	0	898.7	949.9	909.6	682.8	323.8	326.7
High	B9F6P5	0	28.609	22	7	14	7	360	40	9.5	24.79	0	704.9	602.9	609.2	535.6	205.5	218.8
High	E2DXA4	0	28.596	69	4	15	4	72	7.8	5.95	34.4	0	709.5	360	417.4	539.1	122.7	149.9
High	Q6K6Q1	0	28.586	12	6	12	3	718	77.7	6.46	28.86	0	288.4	118.5	154.3	219.1	40.4	55.4
High	B9EVY8	0	28.581	16	5	23	1	267	29.9	10.42	33.09	0	117.7	37	36.2	89.4	12.6	13
High	Q2QN86	0	28.581	22	5	15	5	190	19.3	9.7	31.15	0	752.7	1058.5	991.5	571.9	360.8	356.1
High	Q2QLS8	0	28.569	32	4	11	3	182	18.6	8	18.05	0	604.7	383.1	317.7	459.4	130.6	114.1
High	A3BP48	0	28.486	18	6	10	6	406	45.7	9.61	19.7	0	621.2	747.8	737.6	472	254.9	264.9
High	Q6Z8I7	0	28.475	10	8	14	7	780	84.3	6.79	17.69	1	948	1048.2	873.7	720.3	357.3	313.8
High	Q2QLS3	0	28.47	24	5	9	4	258	26.5	5.44	15.23	1	519.6	303.9	334.4	394.8	103.6	120.1
High	Q6ATX4	0	28.443	16	8	11	8	520	56.3	5.91	15.91	0	790.5	656	657.1	600.6	223.6	236
High	Q6EP22	0	28.424	21	5	9	5	359	38.8	9.16	19.7	0	651.2	813.2	738.7	494.8	277.2	265.3
High	Q5ZDH9	0	28.356	12	6	9	6	671	70.3	5.94	21.36	0	636.6	636.6	629	483.7	217	225.9
High	A3CJA6	0	28.345	25	9	11	9	398	43.3	6.61	15.68	0	701.9	643.6	607	533.3	219.4	218
High	Q6Z229	0	28.341	8	4	10	4	555	59	9.74	18.76	0	863.9	1032.6	992.3	656.4	352	356.4
High	B9EU97	0	28.319	16	8	13	8	497	54.4	9.16	18.25	0	563.7	620.5	684.4	428.3	211.5	245.8
High	Q7Y0F2	0	28.304	12	6	10	5	581	64.4	4.93	18.04	0	495.7	431.2	451.6	376.6	147	162.2
High	Q941V2	0	28.262	11	5	10	5	544	59.8	6.37	11.48	0	566.3	612.8	558	430.3	208.9	200.4
High	Q84ZP1	0	28.26	52	6	14	6	130	14.8	9.94	21.29	0	820.1	655.4	720.9	623.1	223.4	258.9
High	Q0J006	0	28.203	25	6	15	2	249	27.2	7.93	26.82	3	736.9	699.4	649.9	559.9	238.4	233.4
High	A3BNM4	0	28.198	10	10	11	10	1038	113.4	5.45	17.27	0	741.5	728.1	776.3	563.4	248.2	278.8
High	B9F0F0	0	28.195	11	7	10	4	868	95.8	9.17	18.31	3	576	478.8	507.3	437.6	163.2	182.2
High	B9EWQ2	0	28.138	19	5	11	5	341	38.1	6.43	26.39	0	638.3	589.7	597.8	485	201	214.7
High	Q6ZKI0	0	28.112	41	7	14	6	203	21.6	6.54	16.94	0	644.5	697.3	578	489.7	237.7	207.6
High	Q10Q53	0	28.07	15	9	12	9	602	66.7	6.67	19.23	0	776.7	665.9	685.8	590.1	227	246.3
High	Q7F2F8	0	28.032	4	4	13	4	1122	124.3	7.81	28.65	0	765.2	745.4	776.8	581.4	254.1	279
High	Q0JDA2	0	28.024	34	6	17	6	231	24.6	8.65	29.93	0	747.3	837.6	811.9	567.8	285.5	291.6
High	Q2R1V2	0	28.015	26	3	11	3	150	16.2	7.93	20.55	0	346.8	184.2	215.8	263.5	62.8	77.5
High	Q10L56	0	28.008	44	6	14	6	169	19.2	8.6	25.04	0	1034.1	1132.4	1035.8	785.7	386	372
High	Q6H541	0	28.002	32	5	22	5	138	15.7	10.56	37.13	0	927	803.2	858.7	704.3	273.8	308.4
High	Q0JDT1	0	27.952	23	7	16	7	468	52.9	6.2	25.4	0	651.8	651.3	794.4	495.2	222	285.3
High	B7FA85	0	27.945	30	8	12	8	309	32.6	10.18	11.81	0	807.3	789.7	815.8	613.4	269.2	293
High	Q9XGX7	0	27.908	43	4	11	4	93	10.8	6.11	7.47	0	696.4	643.6	645.7	529.1	219.4	231.9
High	Q6L4F8	0	27.873	22	6	16	3	336	36.4	6.54	26.7	0	326.8	295.7	316.6	248.3	100.8	113.7
High	Q94E72	0	27.846	20	7	12	1	385	43.6	5.58	23.66	0	67.1	83	72.7	51	28.3	26.1
High	Q2QTT0	0	27.829	21	8	10	8	432	48	9.19	23.45	0	574.2	507.2	549.3	436.3	172.9	197.3
High	Q5N7Z9	0	27.822	43	7	15	3	207	23.1	5.52	29.56	0	267.4	258.2	270.9	203.2	88	97.3
High	B7FA44	0	27.806	50	6	13	6	129	14.8	5.36	19.07	0	664	624.9	661	504.5	213	237.4
High	Q6ZGC2	0	27.799	7	7	12	7	1058	118.3	7.24	14.44	0	698.5	763.3	663.2	530.7	260.2	238.2
High	Q851F9	0	27.711	9	5	15	5	586	62.8	5.66	28.82	0	664.9	684.7	814.4	505.2	233.4	292.5
High	B9F5B9	0	27.707	21	6	11	6	364	41	7.08	19.2	0	676	653.9	634.3	513.6	222.9	227.8
High	Q0JLB5	0	27.699	20	7	13	7	399	42.7	8.06	24.85	0	877.8	869.2	696.4	666.9	296.3	250.1
High	Q65XA2	0	27.657	13	6	11	5	541	60.1	6.48	17.6	0	522.9	463.8	429.9	397.3	158.1	154.4
High	Q8H859	0	27.632	17	6	11	6	354	38.5	6.38	18.2	0	984.9	856.3	846.2	748.3	291.9	303.9
High	Q9LWS2	0	27.621	24	4	13	1	208	24	10.99	22.48	0	150.4	144.6	125.9	114.3	49.3	45.2
High	B9FJD7	0	27.608	30	7	12	7	301	31.6	9.54	21.26	0	593.5	575.9	594.2	450.9	196.3	213.4
High	Q6ASR0	0	27.607	18	7	19	7	596	65.1	6.09	23.79	0	1024.5	849	979.5	778.4	289.4	351.8
High	Q6F331	0	27.578	54	6	14	4	112	12.4	9.55	27.99	2	691.3	527.5	522.3	525.2	179.8	187.6
High	Q6K624	0	27.52	12	7	10	7	755	81.3	6.13	20.67	0	581.6	587.9	515.4	441.9	200.4	185.1
High	B9EUK1	0	27.5	6	9	12	9	1693	186.9	5.03	16.71	0	783.5	636.6	622	595.3	217	223.4
High	Q67WU6	0	27.491	14	5	10	5	476	55.1	7.12	16.04	0	382.6	367.9	332.7	290.7	125.4	119.5
High	Q10MD5	0	27.446	31	6	12	6	173	19.5	4.91	16.9	0	840.2	927.3	966.7	638.4	316.1	347.2
High	Q8LR61	0	27.379	14	5	8	5	457	48.7	6.58	12.96	0	282.7	248.8	235.6	214.8	84.8	84.6
High	Q10SN3	0	27.359	18	7	13	7	441	49.8	6.89	16.79	0	623.9	635.4	616.2	474	216.6	221.3
High	Q8LQJ8	0	27.344	9	5	12	4	715	77.4	8.05	29.39	0	271.3	196.8	186	206.1	67.1	66.8
High	Q2QQ48	0	27.341	33	5	21	2	160	17.5	5.99	19.25	0	524.5	607.9	627.9	398.5	207.2	225.5
High	Q7F9Y6	0	27.275	21	6	11	6	291	31.7	6.47	22.31	0	805.8	838.4	864.8	612.2	285.8	310.6
High	Q8W0D1	0	27.265	22	8	11	6	380	40.4	6.71	14.52	0	404.1	272.5	227.5	307	92.9	81.7
High	Q8LNL2	0	27.261	31	6	15	4	130	14.2	9.63	24.68	2	666.5	490.5	462.5	506.4	167.2	166.1
High	B9FR59	0	27.25	4	5	8	5	1820	208.7	8.68	15.67	0	450.3	455	483.9	342.1	155.1	173.8
High	B7F946	0	27.218	29	6	26	6	248	27.3	6.84	26.35	0	895	580.9	623.1	680	198	223.8
High	Q0DYB1	0	27.196	37	6	15	3	214	24.1	5.86	16.22	4	690.1	833.7	771.5	524.3	284.2	277.1
High	Q94EG1	0	27.193	18	7	12	7	394	43.7	5.77	12.98	0	969.6	945.2	982	736.7	322.2	352.7
High	Q5N8G1	0	27.125	27	6	11	6	297	32.4	7.43	22	0	823	763.9	839.5	625.3	260.4	301.5
High	Q84QA5	0	27.119	7	7	10	7	1143	123.6	5.99	12.29	0	692.7	702.6	628.7	526.3	239.5	225.8
High	B7EF30	0	27.094	20	7	9	7	457	49.4	8.4	17.15	0	635.3	603.2	580.5	482.7	205.6	208.5
High	Q7XUF9	0	27.093	12	7	9	7	622	66.3	7.43	22.89	0	760.2	634.8	611.7	577.6	216.4	219.7
High	Q0JL78	0	27.083	14	4	16	4	327	35.9	9.51	12.31	0	672.6	771	787.1	511	262.8	282.7
High	O82143	0	27.081	15	5	13	5	402	42.4	4.64	17.75	0	934.9	797.1	730.9	710.3	271.7	262.5
High	Q651C1	0	27.068	22	3	25	3	237	25.9	8.56	39.06	0	840.1	888.9	918.3	638.3	303	329.8
High	Q5ZBW3	0	27.029	16	7	12	7	455	49.7	9.23	10.62	0	744.8	685.9	662.4	565.9	233.8	237.9
High	Q8S1I8	0	27.016	15	7	8	7	496	54.7	9.19	14.21	0	533.6	422.7	482.8	405.4	144.1	173.4
High	A3BRY1	0	26.995	8	8	11	8	1297	139.7	6.6	20.53	0	718.1	734.6	662.4	545.6	250.4	237.9
High	Q53NP8	0	26.994	37	5	11	5	176	18.1	7.34	15.65	0	973	796.8	671	739.3	271.6	241
High	B9FTG2	0	26.987	13	6	12	6	565	61.3	8.57	18.29	0	965.7	969	882.6	733.7	330.3	317
High	B9FBC1	0	26.969	25	6	9	6	283	29.4	8.73	18.99	0	707.2	591.1	590	537.3	201.5	211.9
High	Q851K1	0	26.956	24	5	18	5	229	24.2	6.38	35.88	0	1056.9	893.9	919.9	803	304.7	330.4
High	Q7G2B5	0	26.956	37	4	17	4	91	9.3	8.91	35.5	0	779.4	1041.2	674.6	592.2	354.9	242.3
High	Q10LV9	0	26.937	34	9	17	2	270	30.5	6.93	17.4	8	845.1	721.7	664.3	642.1	246	238.6
High	Q0IQF7	0	26.921	30	4	18	4	149	16.8	10.56	29.56	0	878.3	912.1	871.5	667.3	310.9	313
High	A0A0P0WMB8	0	26.904	23	4	9	4	201	22.3	8.81	13.32	0	514.4	524	525.4	390.8	178.6	188.7
High	Q10A76	0	26.904	13	5	12	5	472	52.1	5.66	17.63	0	642.7	462.3	453.6	488.3	157.6	162.9
High	Q10QG2	0	26.89	25	8	9	8	399	45.3	5.11	19.43	0	659.3	529.5	535.4	500.9	180.5	192.3
High	Q0DG05	0	26.886	40	5	42	5	142	15	10.17	69.86	0	2024.4	1699.8	1953.5	1538.1	579.4	701.6
High	E9KIQ4	0	26.82	30	4	29	4	104	11.8	4.72	57.98	0	614.7	1062.9	1208.1	467	362.3	433.9
High	A3AP92	0	26.778	37	6	24	6	135	14.1	9.82	45.36	0	1027.8	1176.7	1208.7	780.9	401.1	434.1
High	Q7XPU1	0	26.738	25	3	8	3	205	22.2	8.85	19.31	0	234.9	219.7	187.4	178.5	74.9	67.3
High	Q5NAI4	0	26.674	21	7	10	7	465	50.4	6.98	20.55	0	688	551.8	588	522.7	188.1	211.2
High	Q0DPA4	0	26.653	16	4	18	4	203	23.1	7.62	23.85	0	802.7	731.4	756.8	609.9	249.3	271.8
High	Q0J0F4	0	26.598	20	6	14	6	352	37.8	4.63	6.23	0	673.4	609.3	599.5	511.6	207.7	215.3
High	Q10S92	0	26.584	9	8	11	8	1068	113.6	5.88	13.2	0	705.5	692	621.2	536	235.9	223.1
High	B9EXB5	0	26.552	41	8	11	4	220	24.3	6.54	18.43	4	711.7	824.9	752.9	540.7	281.2	270.4
High	Q5VS79	0	26.51	18	8	13	7	422	47.8	8.73	12.35	1	838	710.8	689.7	636.7	242.3	247.7
High	Q5Z4D3	0	26.451	33	7	9	6	331	35.3	6.68	14.77	0	494.6	418.6	436	375.8	142.7	156.6
High	Q53QK3	0	26.448	9	7	9	7	1055	113.4	9.67	13.31	0	653.1	669.8	613.4	496.2	228.3	220.3
High	Q0JD43	0	26.394	12	6	8	4	574	64.4	6.7	17.77	2	574.2	558.6	580.8	436.3	190.4	208.6
High	Q60ED8	0	26.363	12	8	9	8	801	88.7	6.23	10.97	0	571.9	488.5	475.6	434.5	166.5	170.8
High	Q6AVZ3	0	26.326	23	7	11	6	344	36.7	5.06	12.89	0	612.7	720.5	800.5	465.5	245.6	287.5
High	Q7XHW8	0	26.321	38	9	13	2	268	30.5	6.42	22.4	0	103.5	107.4	98	78.6	36.6	35.2
High	Q69LD2	0	26.312	16	6	9	6	370	39.7	5.92	17.97	0	599.5	586.1	561.3	455.5	199.8	201.6
High	Q75HI6	0	26.311	21	9	12	7	538	60.1	8.57	19.83	0	733.4	741	690.8	557.2	252.6	248.1
High	Q6ZI44	0	26.291	16	6	9	1	365	41.8	6.04	15.24	4	545.8	485.8	498.1	414.7	165.6	178.9
High	A0A0P0VTX8	0	26.276	26	3	12	3	111	12.5	8.47	27.76	0	585.4	521.6	492	444.8	177.8	176.7
High	Q6ZAA5	0	26.267	16	8	11	7	621	64.5	6.98	18.53	0	376.3	414.5	379.2	285.9	141.3	136.2
High	B9EXJ7	0	26.233	10	8	12	1	846	92.8	6.62	13.1	0	45.9	32.6	34.2	34.9	11.1	12.3
High	B9F770	0	26.224	12	8	10	6	724	80.4	8.94	14.54	2	511.5	501.4	479.2	388.6	170.9	172.1
High	B9FCH2	0	26.22	6	10	11	10	1849	209.3	4.72	7.24	0	641.5	541.3	504.5	487.4	184.5	181.2
High	Q5VND6	0	26.217	20	6	10	6	378	42.6	4.48	18.62	0	796.3	838.4	761	605	285.8	273.3
High	Q0JCU7	0	26.203	9	6	11	6	659	71.8	7.91	17.56	0	533.6	660.1	730.6	405.4	225	262.4
High	B9FCX4	0	26.169	16	6	14	5	456	50.8	6.19	37.87	0	207.3	198.6	216.9	157.5	67.7	77.9
High	B9FTS9	0	26.159	6	7	11	7	1407	157.3	6.81	11.56	0	451.6	388.1	394.3	343.1	132.3	141.6
High	Q6Z2X6	0	26.112	15	9	10	9	759	85.6	6.51	14.58	0	752.2	862.8	790.7	571.5	294.1	284
High	Q0DVI1	0	26.106	20	7	11	7	378	40.4	6.24	23.48	0	750.1	804.4	776.3	569.9	274.2	278.8
High	Q2QPD4	0	26.082	19	7	9	7	448	51.1	6.48	15.03	0	671.5	773.9	767.9	510.2	263.8	275.8
High	Q8S857	0	26.078	24	3	22	2	139	14.6	10.39	29.09	1	1106	1209.5	1211.2	840.3	412.3	435
High	Q7XRE7	0	26.061	32	5	18	4	193	20.5	4.97	36.82	1	1283.3	1316.3	1121.2	975	448.7	402.7
High	A3AHG6	0	26.053	9	9	11	4	1440	159.1	6.55	19.02	5	632.6	652.7	602.8	480.6	222.5	216.5
High	Q6ZGV8	0	26.046	6	7	9	7	1426	153.5	6.35	15.02	0	452.9	384	380.6	344.1	130.9	136.7
High	Q0IXP9	0	26.042	10	8	14	8	775	84.9	6.13	10.69	0	740	830.2	688.6	562.2	283	247.3
High	Q6ZD10	0	26.003	8	7	13	7	921	99.9	6.83	14.79	0	843.7	641.9	613.4	641	218.8	220.3
High	Q2QYL0	0	25.956	42	4	8	4	118	11.5	9.07	18.22	0	734.8	1563.1	994	558.3	532.8	357
High	B9FVG3	0	25.944	17	6	14	5	384	41.4	7.65	21.76	0	689.8	759.2	774.3	524.1	258.8	278.1
High	Q7Y0C8	0	25.944	15	8	11	8	512	56.5	9.16	19.59	0	620.7	648.9	561.3	471.6	221.2	201.6
High	B9EYR4	0	25.923	3	3	10	3	1355	150.1	7.68	14.56	0	685.9	557.1	610.6	521.1	189.9	219.3
High	Q338Z4	0	25.87	16	8	11	8	548	60.4	8.02	11.53	0	703.8	684.1	604.8	534.7	233.2	217.2
High	P25766	0	25.87	30	6	13	2	226	25	7.37	22.06	0	93.4	79.2	69.6	71	27	25
High	Q7X7N2	0	25.85	14	4	9	4	340	36.9	6.32	25.57	0	439.5	380.2	405.4	333.9	129.6	145.6
High	B9F2C1	0	25.811	9	9	9	9	1343	147.6	6.15	13.26	0	501.3	436.8	449.4	380.9	148.9	161.4
High	Q6ZC69	0	25.8	20	6	14	5	290	31.8	7.93	17.06	0	766.3	767.7	753.4	582.2	261.7	270.6
High	Q5JN27	0	25.791	9	7	11	5	952	105	6.65	10.45	2	436.2	467	413.2	331.4	159.2	148.4
High	A3BHW8	0	25.731	25	5	17	2	187	21.3	10.81	32.99	2	1000.3	860.7	925.2	760	293.4	332.3
High	Q8W0C5	0	25.704	32	6	12	1	168	18.1	5.55	21.94	4	677.2	689.4	648.2	514.5	235	232.8
High	Q2QNF7	0	25.673	17	5	10	5	354	37.8	6.68	21.05	0	471.7	441.5	470	358.4	150.5	168.8
High	A0A0P0WGF4	0	25.646	18	6	10	6	492	52.8	6.67	19.76	0	493	448	385.4	374.6	152.7	138.4
High	Q10LH9	0	25.616	10	8	10	8	870	96.5	7.17	14.2	0	663.2	733.4	735.1	503.9	250	264
High	B7FAH8	0	25.59	15	6	13	6	304	31.6	9.11	12.82	0	677.4	631	593.3	514.7	215.1	213.1
High	Q5Z7N3	0	25.588	36	8	13	8	157	17.1	5.95	24.54	0	1170.6	811.4	909.4	889.4	276.6	326.6
High	D5L5Z7	0	25.578	11	6	15	6	577	63.5	7.56	12.34	0	879.9	1129.8	980.4	668.5	385.1	352.1
High	Q5N754	0	25.572	25	4	19	1	162	18.4	10.78	37.76	0	517.1	443.6	395.9	392.9	151.2	142.2
High	Q5QM39	0	25.565	21	7	15	7	336	36.9	6.73	22.54	0	900.5	1081.6	977.6	684.2	368.7	351.1
High	Q8L472	0	25.562	31	6	15	6	222	24.2	8.15	22.28	0	819.7	1044.1	1004.9	622.8	355.9	360.9
High	B9G6M0	0	25.52	10	5	7	5	582	64.2	7.15	16.11	0	360.6	312.7	282.6	274	106.6	101.5
High	Q94J17	0	25.472	23	6	15	6	233	26.2	10.36	23.16	0	741	546.8	607.5	563	186.4	218.2
High	Q7X8R5	0	25.467	14	2	9	1	180	19.1	8.97	21.81	0	447.8	497	423.2	340.2	169.4	152
High	Q6ZDP0	0	25.434	30	6	8	6	245	25.9	5.38	21.13	0	618.7	734.9	771.8	470.1	250.5	277.2
High	Q10RM6	0	25.417	14	6	7	6	566	64	8.07	15.82	0	409.2	453.5	427.4	310.9	154.6	153.5
High	Q2QYX6	0	25.324	29	3	9	3	107	10.7	11.93	18.06	0	648.1	475.3	476.7	492.4	162	171.2
High	Q5JLU1	0	25.319	28	5	9	4	207	23.2	5.99	21.7	0	544.9	625.2	561.9	414	213.1	201.8
High	Q53JH3	0	25.277	8	5	9	1	690	76.2	6.9	19.82	0	99.1	56.6	58.2	75.3	19.3	20.9
High	Q75GB3	0	25.256	10	8	10	8	989	109.8	6.79	13.76	0	454.5	458.5	480.9	345.3	156.3	172.7
High	B9G434	0	25.237	12	6	10	6	782	87.5	6.3	11.2	0	486.2	453.8	410.7	369.4	154.7	147.5
High	B9EXR9	0	25.219	10	6	9	2	737	81.1	4.53	20.2	4	498.7	519	462.5	378.9	176.9	166.1
High	A3ABM0	0	25.199	33	7	15	6	168	17.7	6.54	24.35	1	897	751	853.1	681.5	256	306.4
High	Q0DFC9	0	25.168	46	3	54	3	154	15.6	5.87	110.88	0	2625.4	5057.9	4266.7	1994.7	1724.1	1532.4
High	Q84MQ4	0	25.154	36	5	13	2	146	16	11.02	15.46	3	803.4	732.5	737.3	610.4	249.7	264.8
High	Q9ARU4	0	25.108	12	6	9	6	668	73.3	8.75	10.98	0	457	410.1	386.2	347.2	139.8	138.7
High	Q6EP57	0	25.105	17	3	14	3	225	24.4	9.77	29.74	0	578.1	521.3	577.7	439.2	177.7	207.5
High	Q69WE1	0	25.095	13	5	8	5	442	47.6	9.16	17.69	0	602.4	583.2	594.2	457.7	198.8	213.4
High	Q94LW4	0	25.074	16	5	11	3	323	35.1	6.47	19.84	0	313	329.7	315.2	237.8	112.4	113.2
High	Q10G39	0	25.009	21	7	13	3	400	42.8	7.02	15.17	4	577.8	532.5	473.9	439	181.5	170.2
High	Q84YY4	0	25	24	8	12	8	327	35.9	7.52	23.99	0	735.6	688.8	792.4	558.9	234.8	284.6
High	B9FHI2	0	24.991	16	6	11	4	398	44.3	10.23	19.01	0	182.4	148.7	124.5	138.6	50.7	44.7
High	Q9SMB1	0	24.97	25	6	11	5	323	35.1	5.4	19.53	1	693.5	682.1	648.5	526.9	232.5	232.9
High	Q2QMN6	0	24.967	10	4	11	3	517	54.9	5.02	17.23	2	422.9	501.1	452.7	321.3	170.8	162.6
High	Q8GSE9	0	24.93	41	5	9	4	146	16	10.87	12.46	0	383.8	291.6	339.4	291.6	99.4	121.9
High	Q0IXN6	0	24.923	20	6	7	5	373	40.9	6.87	18.78	0	376.6	530.4	469.2	286.1	180.8	168.5
High	A3C0C6	0	24.915	27	3	9	3	154	16.3	5.38	18.47	0	529.4	513.4	472.8	402.2	175	169.8
High	B9EWR8	0	24.913	12	3	7	2	321	34.5	9.06	16	0	166.5	176.6	161.5	126.5	60.2	58
High	Q7XMG2	0	24.898	8	7	9	7	1117	124.6	5.87	19.05	0	522.3	521.6	455.5	396.8	177.8	163.6
High	Q6Z6I4	0	24.852	7	8	10	8	1205	138.4	7.06	15.97	0	567.3	572.6	492.3	431	195.2	176.8
High	A3BVI9	0	24.726	10	9	9	9	1254	137.1	6.61	13.83	0	515	529.2	387.6	391.3	180.4	139.2
High	Q9AV81	0	24.708	17	8	16	8	527	57.8	6.39	13.35	0	1010.7	1005.1	1011.5	767.9	342.6	363.3
High	B9F8I3	0	24.708	10	7	14	6	812	91.7	7.02	19.83	1	800.6	799.7	765.4	608.3	272.6	274.9
High	Q850T5	0	24.651	37	5	12	5	147	15.5	5.02	24.26	0	818.7	786.5	753.7	622	268.1	270.7
High	A0A0P0Y9Y8	0	24.634	7	6	11	4	1095	117.6	8.13	18.23	0	163.9	135.2	157.6	124.5	46.1	56.6
High	Q6H516	0	24.591	12	5	9	5	571	64.1	7.08	20.58	0	452.6	654.2	676.6	343.9	223	243
High	B9F7U9	0	24.559	12	5	17	5	387	40.4	8.13	25.96	0	1578.2	1254.7	1298.3	1199.1	427.7	466.3
High	Q10G20	0	24.553	8	9	10	9	1222	138.3	7.09	18.78	0	618.2	495.2	509.5	469.7	168.8	183
High	Q2R1K5	0	24.553	15	7	9	7	813	89.2	8.54	10.75	0	460.9	507.2	506.2	350.2	172.9	181.8
High	Q7XLG9	0	24.553	24	7	9	5	329	34.9	5.94	15.63	2	440	457.7	419.3	334.3	156	150.6
High	Q5JK67	0	24.553	19	6	10	6	363	39.2	7.97	21.49	0	917.4	739.6	852	697	252.1	306
High	B9FBE7	0	24.552	16	8	10	8	505	55.8	5.74	25.13	0	728.4	683	667.1	553.4	232.8	239.6
High	P35686	0	24.547	29	4	17	2	128	14	9.44	20.65	0	549.1	461.2	499	417.2	157.2	179.2
High	Q0DJB6	0	24.539	10	7	9	7	847	95.3	7.59	15.39	0	556.1	665.6	614.2	422.5	226.9	220.6
High	Q0J8W7	0	24.468	12	4	10	4	419	42.8	9.79	21.64	0	750	814.1	732.8	569.8	277.5	263.2
High	Q8SA06	0	24.462	10	4	8	3	525	57.9	7.06	13.63	0	207.7	211.5	240.8	157.8	72.1	86.5
High	Q2QM55	0	24.454	19	6	11	2	391	42.1	6.84	17.41	0	183.6	152.3	164.6	139.5	51.9	59.1
High	Q60DC5	0	24.454	14	5	13	5	396	44	5.16	8.35	0	676.6	759.8	683.6	514.1	259	245.5
High	Q10B63	0	24.419	30	5	16	5	226	24.1	5.91	19.67	0	1089.9	1085.7	1036.6	828.1	370.1	372.3
High	Q8S091	0	24.393	22	5	9	5	187	19.7	8.54	11.71	0	516.7	636.3	554.9	392.6	216.9	199.3
High	B9FH86	0	24.391	35	5	15	5	179	18.7	7.72	15.01	0	677.8	623.4	681.6	515	212.5	244.8
High	Q6L483	0	24.387	33	8	10	8	308	34	7.75	13.53	0	596.4	591.4	621.2	453.1	201.6	223.1
High	Q7F164	0	24.383	16	2	12	2	330	34.1	4.77	19.09	0	347.9	164.3	181.5	264.3	56	65.2
High	Q7Y152	0	24.375	13	6	11	6	506	54.7	6.89	16.24	0	706	599.1	613.9	536.4	204.2	220.5
High	B9FZ51	0	24.358	7	9	11	2	1526	169	6.14	9.14	6	535.7	549.2	517.6	407	187.2	185.9
High	Q6YVU2	0	24.335	15	7	9	7	583	62.7	6.19	9.22	0	583.9	1045.8	727	443.6	356.5	261.1
High	Q2QQY9	0	24.314	26	5	7	5	298	31.5	6.8	15.3	0	402.9	256.1	333.8	306.1	87.3	119.9
High	Q5Z9Z3	0	24.314	58	6	10	6	139	15.2	5.11	18.29	0	648.6	853.1	803.6	492.8	290.8	288.6
High	Q69X21	0	24.305	9	6	11	1	842	93.2	6.35	16.72	0	93.6	117.6	97.5	71.1	40.1	35
High	Q8HCQ9	0	24.298	24	5	15	5	155	18.1	9.95	26.23	0	699.2	680.6	611.2	531.2	232	219.5
High	Q10LH4	0	24.291	14	7	10	7	568	62.6	8.87	14.09	0	662	607	600.3	503	206.9	215.6
High	Q8H2Q5	0	24.243	7	7	11	6	1011	116.3	8.68	21.13	1	627.4	538.9	566.6	476.7	183.7	203.5
High	Q6K6A4	0	24.206	19	7	18	7	408	44.3	9.2	25.92	0	899.6	889.8	957.5	683.5	303.3	343.9
High	P17070	0	24.192	22	5	12	5	263	29.3	4.75	24.83	0	891.3	821.1	817.2	677.2	279.9	293.5
High	A0A0P0W5A9	0	24.192	10	6	10	6	645	69.7	9.52	18.16	0	780.5	754.5	730.9	593	257.2	262.5
High	Q60EW3	0	24.19	19	5	14	5	307	34.4	6.76	25.93	0	646.4	668	679.7	491.1	227.7	244.1
High	B9FW46	0	24.162	21	7	8	7	562	61.6	7.8	17.3	0	466.3	435.4	412.4	354.3	148.4	148.1
High	Q7XAL6	0	24.148	14	5	9	5	515	55.3	8.46	13.48	0	637.2	575.3	541.3	484.1	196.1	194.4
High	A2ZNN9	0	24.133	23	6	9	6	303	33	10.13	19.51	0	705.7	631.6	634.3	536.2	215.3	227.8
High	Q0E243	0	24.069	14	4	9	4	389	41.5	7.43	19.02	0	539.6	599.3	588.3	410	204.3	211.3
High	Q0JQZ2	0	24.066	11	9	9	9	932	102.9	6.54	10.3	0	441.8	402.5	414.6	335.7	137.2	148.9
High	A3C0H8	0	24.062	18	6	10	2	396	43	8.32	14.68	0	201.2	215.3	215.8	152.9	73.4	77.5
High	Q75LJ3	0	24.048	34	8	8	8	358	37.3	6.55	12.72	0	435.7	372.9	375.9	331	127.1	135
High	Q84QT9	0	24.032	19	8	10	7	617	67.1	7.15	16.87	0	334.6	290.4	284.8	254.2	99	102.3
High	Q0JLC5	0	24.024	5	8	12	4	1457	162.9	7.25	17.04	4	558.3	479.1	466.1	424.2	163.3	167.4
High	Q8GU64	0	23.998	7	9	10	7	1527	167.5	7.91	11.19	2	683.1	566.2	547.4	519	193	196.6
High	Q7XJ13	0	23.974	12	7	9	7	732	78.3	7.21	17.72	0	442.8	413.1	422.4	336.4	140.8	151.7
High	A0A0P0XFQ5	0	23.947	15	5	9	5	441	48.9	10.27	11.83	0	569.8	550.1	562.2	432.9	187.5	201.9
High	B9FG62	0	23.882	21	6	8	5	370	40.2	5.03	16.93	0	439.1	495.8	441.6	333.6	169	158.6
High	Q5JKH9	0	23.867	12	3	7	1	323	34.8	5.41	15.55	0	115.7	116.5	98.8	87.9	39.7	35.5
High	Q5QNI2	0	23.85	11	5	8	5	584	63.3	6.34	14.95	0	534.6	434.8	446.9	406.2	148.2	160.5
High	Q0DCB1	0	23.849	44	2	12	2	54	6.3	7.4	22.74	0	741.1	565	565.5	563.1	192.6	203.1
High	Q655Y3	0	23.843	32	7	8	7	261	29.3	7.28	11.36	0	553.5	434.2	418.8	420.5	148	150.4
High	B9FB36	0	23.825	14	8	11	8	598	64.2	8.79	20.19	0	922	751.6	755.7	700.5	256.2	271.4
High	Q7XCS3	0	23.805	12	5	7	5	464	49.7	7.43	13.92	0	488.4	333.9	296.8	371.1	113.8	106.6
High	Q6Z2T4	0	23.801	17	6	8	6	406	43.9	7.46	20.45	0	649.8	613.7	693.6	493.7	209.2	249.1
High	Q7XQU7	0	23.782	22	7	9	7	284	31	6.32	15.21	0	884.6	815.3	760.7	672.1	277.9	273.2
High	Q9SNN5	0	23.773	29	6	12	6	240	25.2	10.29	13.42	0	673.1	818.8	673.5	511.4	279.1	241.9
High	Q5Z6U3	0	23.727	9	7	9	7	981	107.1	4.46	8.94	0	646.2	640.1	561	491	218.2	201.5
High	Q10N88	0	23.721	20	8	10	8	453	48.9	7.11	13.45	0	539.8	324.8	304.3	410.1	110.7	109.3
High	Q6EUK2	0	23.681	25	5	8	5	284	32	5.15	17.61	0	582	567.7	573.8	442.2	193.5	206.1
High	Q6AUV1	0	23.618	8	9	9	9	1369	150.1	6.99	12.89	0	670.9	558.9	619	509.7	190.5	222.3
High	Q67X37	0	23.589	23	6	11	6	308	34.2	5.74	21.96	0	621.4	552.4	588.6	472.1	188.3	211.4
High	Q8H8K1	0	23.555	12	7	10	6	643	71.4	6.06	11.43	0	440.8	345.6	387.6	334.9	117.8	139.2
High	B9F6M2	0	23.537	17	6	9	6	425	46	8.24	16.25	0	613.3	368.5	376.4	466	125.6	135.2
High	A3C1D8	0	23.516	9	4	9	4	686	77.6	5.43	17.9	0	345.6	282.8	298.2	262.6	96.4	107.1
High	B9FY05	0	23.514	5	7	9	7	2061	235	6.74	12.14	0	358	333	292.9	272	113.5	105.2
High	Q75HQ7	0	23.479	8	4	10	1	716	76.7	6.06	23.86	0	99.6	37	33.1	75.7	12.6	11.9
High	Q7XMI8	0	23.464	16	5	18	5	318	32.6	9.29	40.61	0	868.7	812.9	861.2	660	277.1	309.3
High	Q688X8	0	23.458	14	4	6	4	362	38.7	8.94	17.52	0	440.3	314.2	378.1	334.5	107.1	135.8
High	B9F8X9	0	23.439	19	5	7	5	323	34.5	9.14	18.52	0	370	497.3	421.5	281.1	169.5	151.4
High	Q7XWP9	0	23.427	4	3	14	1	714	77.6	7.23	32.08	0	87.4	62.2	64	66.4	21.2	23
High	B9FDE0	0	23.419	14	6	10	6	494	55.4	6.05	16.44	0	743	736.3	696.1	564.5	251	250
High	Q337D4	0	23.376	19	7	8	7	391	43.7	7.55	13.43	0	782.2	735.5	693	594.3	250.7	248.9
High	Q7XRN1	0	23.376	20	3	8	3	220	23.5	7.2	13.12	0	415.6	508.1	470.8	315.8	173.2	169.1
High	Q5SMV5	0	23.351	13	6	8	6	484	53.4	5.83	18.75	0	443.6	426.6	470	337	145.4	168.8
High	B9EVB7	0	23.33	10	3	9	3	398	43.3	8.7	20.99	0	430.9	403.7	428.5	327.4	137.6	153.9
High	P37890	0	23.323	15	5	16	5	510	55.7	7.43	11.33	0	835	861.3	826.1	634.4	293.6	296.7
High	Q5JNL2	0	23.312	17	8	10	8	593	65	5.59	11.74	0	347.1	307.4	320.8	263.7	104.8	115.2
High	Q7EYS3	0	23.312	12	6	9	6	614	67.1	6.02	18.49	0	748	732.8	692.7	568.3	249.8	248.8
High	B9FLF3	0	23.296	12	6	7	6	674	73.8	5.62	14.03	0	345.9	333.9	328.3	262.8	113.8	117.9
High	Q6L4R5	0	23.286	23	8	12	8	377	42.7	5.64	26.45	0	789	725.2	703.3	599.5	247.2	252.6
High	P14654	0	23.285	17	4	10	3	357	39.2	6.07	16.91	0	408.8	362.6	388.4	310.6	123.6	139.5
High	A3BRR9	0	23.262	8	9	13	7	1122	124.7	6	18.35	2	889.6	788.6	809.7	675.9	268.8	290.8
High	Q5Z8H5	0	23.262	19	6	9	5	337	36	8.9	16.05	0	379.8	294	286.2	288.6	100.2	102.8
High	Q2QU07	0	23.258	12	8	8	7	806	87.9	5.86	11.28	1	523.3	565	522.6	397.6	192.6	187.7
High	Q03200	0	23.238	35	3	8	3	128	13.3	4.51	16.75	0	274.8	506.3	228.3	208.8	172.6	82
High	B9F2U5	0	23.237	10	7	10	7	680	74.9	6.51	14.25	0	607.8	652.4	623.7	461.8	222.4	224
High	Q8GRK6	0	23.229	23	3	10	3	121	12.2	9.57	22.51	0	770.6	1187.8	1035.8	585.5	404.9	372
High	B9EU92	0	23.225	16	5	8	5	354	38.7	6.01	15.47	0	400.1	486.7	489.2	304	165.9	175.7
High	O65857	0	23.18	19	4	12	2	219	24.9	6.4	18.79	0	175.7	282.2	197.7	133.5	96.2	71
High	Q10N28	0	23.139	21	5	7	5	251	26.8	8.29	18.45	0	791.9	786.5	707.5	601.7	268.1	254.1
High	Q60E58	0	23.11	14	4	10	4	378	40.4	6.74	20.05	0	592.8	555.9	587.2	450.4	189.5	210.9
High	Q6Z6H0	0	23.096	33	6	11	1	168	18	5.88	18.27	0	131.7	62.2	65.2	100.1	21.2	23.4
High	Q6AT40	0	23.085	15	8	13	8	596	67.4	6.01	19.55	0	894.3	818.8	825	679.5	279.1	296.3
High	Q8S9R1	0	23.08	16	4	14	3	332	34.8	4.86	15.06	0	386	270.2	265.6	293.3	92.1	95.4
High	Q8S7M7	0	23.052	11	5	8	5	543	59.2	5.22	9.12	0	494.7	448.3	438	375.9	152.8	157.3
High	A3BUR8	0	23.028	13	5	8	5	576	62.3	6.92	16.05	0	405.5	364.7	389	308.1	124.3	139.7
High	Q2QX42	0	23.023	10	7	10	7	611	69.1	6.86	12.06	0	685.6	581.7	610.9	520.9	198.3	219.4
High	Q8S2G0	0	23.004	10	3	10	3	401	43.8	6.34	17.42	0	397	388.4	405.4	301.6	132.4	145.6
High	Q6L506	0	23.003	10	5	9	4	536	57.3	5.53	11.21	2	516.3	510.5	549.6	392.3	174	197.4
High	Q0J0W2	0	22.966	24	5	9	5	168	18.8	6.34	13.5	0	577.4	641	509.3	438.7	218.5	182.9
High	Q5JKN1	0	22.962	17	6	9	6	389	41.7	5.8	16.79	0	495.8	610.8	645.7	376.7	208.2	231.9
High	Q7XQP4	0	22.956	14	5	7	1	359	41.3	6.18	15.77	0	111.2	105.9	122	84.5	36.1	43.8
High	B9G1X9	0	22.911	15	8	8	2	586	64.2	6.34	14.14	5	481.6	401.3	385.9	365.9	136.8	138.6
High	Q5ZBN9	0	22.911	11	4	6	4	505	51.5	9.7	15.88	0	278.1	191.6	198.2	211.3	65.3	71.2
High	B9FS68	0	22.909	18	7	8	6	679	74.9	5.2	14.38	1	519.6	449.7	488.1	394.8	153.3	175.3
High	Q8H620	0	22.904	26	6	8	6	350	39.9	5.3	16.48	0	412.9	365.8	372.3	313.7	124.7	133.7
High	Q0J6N4	0	22.891	16	5	8	3	374	39.7	5.77	18.2	2	957.5	1355.1	1501.6	727.5	461.9	539.3
High	Q5U1T0	0	22.888	14	4	16	1	347	36.2	5.34	26.08	0
High	Q75GX3	0	22.868	22	3	7	3	222	22.8	7.36	17.86	0	281.5	236.2	222.2	213.9	80.5	79.8
High	Q94EA4	0	22.835	19	4	8	4	266	28.9	5	18.68	0	516.7	434.5	395.1	392.6	148.1	141.9
High	Q6K4T4	0	22.818	14	7	8	7	607	67.6	5.72	11.12	0	493.8	506.1	503.4	375.2	172.5	180.8
High	Q653V4	0	22.788	11	7	8	2	886	96.5	7.43	16.73	0	86.2	96.5	89.4	65.5	32.9	32.1
High	B9FI28	0	22.778	9	7	10	7	922	100	5.29	14.86	0	572.4	512.8	527.4	434.9	174.8	189.4
High	Q7G6A7	0	22.738	12	5	10	5	446	50.5	9.25	18.15	0	671.8	480.2	505.1	510.4	163.7	181.4
High	Q5SMX7	0	22.737	34	5	8	5	199	21.3	6.71	15.94	0	617.4	606.4	587.8	469.1	206.7	211.1
High	A0A0P0WI14	0	22.719	12	8	11	8	885	94.7	6.13	16.03	0	745.1	572.1	635.9	566.1	195	228.4
High	Q2QWK9	0	22.715	16	7	8	7	548	57.8	7.81	11.59	0	618.2	583.5	544.3	469.7	198.9	195.5
High	Q852A6	0	22.714	25	7	10	7	379	41.1	5.17	19.2	0	692.6	538.9	586.1	526.2	183.7	210.5
High	Q6ER51	0	22.713	11	4	15	3	327	34.4	7.56	34.22	0	317.1	228.5	239.2	240.9	77.9	85.9
High	Q8LNA9	0	22.709	20	7	7	7	528	56.3	5.14	16.41	0	616.4	506.1	481.7	468.3	172.5	173
High	Q65XN1	0	22.708	16	6	10	6	544	59.6	4.61	14.74	0	704.7	805.6	669.6	535.4	274.6	240.5
High	Q7XJB4	0	22.69	24	4	10	1	208	24	10.92	26.44	3	499.4	421	419	379.4	143.5	150.5
High	Q5QN02	0	22.646	12	7	11	7	631	68.4	7.11	10.49	0	846.2	725.5	712.5	642.9	247.3	255.9
High	A3C6S8	0	22.643	21	6	9	5	386	43.8	6.16	22.25	1	459.9	437.4	415.4	349.4	149.1	149.2
High	Q84MQ0	0	22.641	16	3	7	3	334	35.5	9.61	16.83	0	465.5	379.6	380.3	353.7	129.4	136.6
High	Q8H6H4	0	22.634	12	6	9	5	527	57.4	8.37	8.4	1	633.5	483.8	471.7	481.3	164.9	169.4
High	A0A0N7KKH3	0	22.611	12	6	7	6	496	54	10.02	13.14	0	415.6	352.3	430.7	315.8	120.1	154.7
High	B9F1E6	0	22.61	6	3	10	3	554	60.7	8.13	19.86	0	642.2	530.7	606.1	487.9	180.9	217.7
High	Q10BR5	0	22.609	5	5	16	1	1111	124.5	6.83	24.29	0	29.4	21.4	17.5	22.3	7.3	6.3
High	Q5VRM0	0	22.577	54	5	10	4	91	10.2	5.05	9.79	1	904.7	1121.2	910.8	687.4	382.2	327.1
High	Q53MP2	0	22.574	9	6	9	5	771	82.6	7.05	13.74	0	392.5	264.9	268.7	298.2	90.3	96.5
High	Q5Z7F8	0	22.571	20	5	15	5	264	28.2	4.98	24.13	0	814.6	751.9	673.8	618.9	256.3	242
High	A2ZYR4	0	22.57	30	5	19	5	140	15.3	5.85	18.94	0	1044.4	722	691.1	793.5	246.1	248.2
High	Q6H6I1	0	22.551	25	4	9	4	257	26.5	7.69	18.8	0	740	729	772.9	562.2	248.5	277.6
High	Q6K6B3	0	22.548	15	5	9	5	369	40.3	5.63	19.03	0	654.5	646.9	541.8	497.3	220.5	194.6
High	B9FNL6	0	22.533	16	7	12	7	377	42.4	11.33	14.7	0	459.5	331.5	379.5	349.1	113	136.3
High	Q8LHV5	0	22.527	16	4	11	4	269	30.5	4.88	22.33	0	850.9	853.7	996	646.5	291	357.7
High	Q75LJ7	0	22.472	30	6	12	6	205	21.8	8.12	18.68	0	735.1	609.9	570.8	558.5	207.9	205
High	Q6Z9X3	0	22.47	16	6	8	6	590	63.5	5.14	21.01	0	604	629	591.1	458.9	214.4	212.3
High	Q65XV6	0	22.463	36	5	8	5	146	15.6	8.6	13.53	0	695.9	675	623.1	528.7	230.1	223.8
High	Q6ZIB4	0	22.457	26	5	10	1	219	23.8	6.2	20.4	0	65.9	60.4	66.3	50.1	20.6	23.8
High	Q338Z5	0	22.454	25	6	13	2	216	23.8	7.96	18.75	3	499.9	365.8	411	379.8	124.7	147.6
High	P53683	0	22.431	13	6	8	6	533	59.5	6.33	11.61	0	587.3	561.8	535.1	446.2	191.5	192.2
High	Q5JKQ4	0	22.429	22	4	8	4	204	22.6	5.06	18.51	0	546.6	517.5	476.1	415.3	176.4	171
High	Q6ER91	0	22.421	4	3	12	2	799	84.7	5.72	21.36	0	210.7	153.4	130.3	160.1	52.3	46.8
High	Q6EUQ7	0	22.421	40	5	10	2	144	15.8	11.14	12	0	166.8	153.7	148.1	126.7	52.4	53.2
High	B9G0A9	0	22.417	14	9	12	2	651	73.6	7.87	13.14	8	765.4	648	650.4	581.5	220.9	233.6
High	Q5Z8V8	0	22.408	13	6	11	6	648	69.8	8.91	17.13	0	546.9	458.5	477.2	415.5	156.3	171.4
High	Q7XC31	0	22.399	39	5	16	2	136	15.5	10.55	20.67	0	420	379.3	372	319.1	129.3	133.6
High	P0C451	0	22.396	39	3	12	3	93	10.8	10.14	18.38	0	573.7	409	439.9	435.9	139.4	158
High	Q6KA61	0	22.394	11	5	8	5	669	73.5	7.39	15.93	0	516.7	461.5	439.1	392.6	157.3	157.7
High	Q9ZST1	0	22.361	47	7	17	7	145	16	10.83	22.95	0	495	422.2	529	376.1	143.9	190
High	A3AC56	0	22.329	8	6	11	4	847	93.8	7.15	16.42	0	340.5	257.3	284.8	258.7	87.7	102.3
High	Q6K5H9	0	22.315	12	5	8	3	388	44.1	5.8	11.68	2	518.3	460.9	461.1	393.8	157.1	165.6
High	Q8HCQ3	0	22.312	13	5	9	5	394	44.2	7.05	12.68	0	702.6	729.9	721.4	533.8	248.8	259.1
High	Q53PH6	0	22.298	9	9	10	9	1153	127	5.91	15.31	0	580.7	517.8	504.8	441.2	176.5	181.3
High	Q9FU74	0	22.288	19	5	11	5	275	29.8	4.56	26.07	0	450.7	430.4	468.6	342.4	146.7	168.3
High	Q53PY7	0	22.236	9	4	9	4	495	54.2	6.28	18.17	0	486.2	583.2	526.5	369.4	198.8	189.1
High	Q5VMJ3	0	22.231	32	3	18	3	131	14.1	4.87	26.4	0	493.6	403.4	406	375	137.5	145.8
High	Q2QWM6	0	22.197	24	6	10	6	273	29.5	6.24	21.3	0	652.7	749.5	746.8	495.9	255.5	268.2
High	Q6PL11	0	22.121	46	6	11	4	173	19	4.61	11.47	2	744.4	657.1	599.2	565.6	224	215.2
High	B9FRK1	0	22.121	16	6	11	6	405	46.1	6.24	16.45	0	609.8	554.2	504.5	463.3	188.9	181.2
High	Q2QX46	0	22.1	33	8	14	8	273	29.6	6.92	21	0	793.3	657.1	617	602.7	224	221.6
High	Q6Z1Y4	0	22.09	10	5	9	5	555	60.6	6.86	11.74	0	615.7	510.2	502	467.8	173.9	180.3
High	Q5JMX9	0	22.08	18	6	8	6	389	43.3	5.24	11.62	0	580	550.9	529	440.7	187.8	190
High	Q851W1	0	22.071	12	6	10	6	623	67.8	6.1	5.77	0	509.2	466.5	458.3	386.9	159	164.6
High	A2ZWZ6	0	22.064	15	6	8	6	375	43.2	5.44	14.74	0	613.2	1101.3	1067	465.9	375.4	383.2
High	B9FYC8	0	22.008	19	5	10	3	270	27.4	7.58	18.5	2	562.7	458.5	403.2	427.5	156.3	144.8
High	Q2QQ97	0	21.993	11	2	9	2	258	25	4.93	19.5	0	351.4	322.7	304.3	267	110	109.3
High	Q69PS6	0	21.99	12	4	7	1	368	38.2	7.44	18.56	0	69.5	50.2	68.2	52.8	17.1	24.5
High	Q7XVG7	0	21.987	36	4	6	3	152	16.1	5.27	16.09	1	620.8	669.2	711.4	471.7	228.1	255.5
High	Q0J7M1	0	21.985	13	6	9	6	502	55.8	6.65	8.94	0	428.9	295.4	323	325.9	100.7	116
High	Q945X2	0	21.976	15	4	9	4	246	28	9.41	10.33	0	448.2	408.7	393.4	340.5	139.3	141.3
High	Q5TKQ5	0	21.945	16	8	12	7	581	61.6	7.02	14.96	0	497.9	481.4	479.2	378.3	164.1	172.1
High	Q7XAA5	0	21.944	8	5	8	5	1002	109	7.15	10.62	0	300.6	271.4	321.6	228.4	92.5	115.5
High	Q8H8P0	0	21.94	12	3	10	3	318	33.9	9.13	27.26	0	397.5	372.3	389.2	302	126.9	139.8
High	Q69T31	0	21.916	14	6	8	3	562	63.4	6.8	12.03	1	333.3	198.9	197.4	253.2	67.8	70.9
High	Q6ZHU5	0	21.91	27	4	11	1	145	15.5	5.21	9.62	0	251.8	211.8	223.9	191.3	72.2	80.4
High	Q93WY5	0	21.873	26	5	7	5	223	25.2	5.71	14.6	0	392.2	453.2	482.8	298	154.5	173.4
High	Q6Z0E5	0	21.815	35	4	8	4	217	23.5	5.53	15.62	0	301	302.5	324.7	228.7	103.1	116.6
High	Q7XC34	0	21.807	14	5	8	5	458	48.4	5.35	12.45	0	369.5	383.7	406	280.7	130.8	145.8
High	Q8LHN4	0	21.801	13	4	15	3	264	28.1	4.83	23.65	1	709.3	288.7	287.1	538.9	98.4	103.1
High	A0A0P0W9I9	0	21.786	14	4	7	4	369	40.3	8.1	6.82	0	399.3	461.8	405.1	303.4	157.4	145.5
High	Q5QMN3	0	21.736	15	7	8	7	494	54.6	8.27	11.98	0	566.9	546.8	510.6	430.7	186.4	183.4
High	B9G8Z3	0	21.717	17	7	8	1	572	61.4	5.4	14.12	6	330.5	347.6	274.8	251.1	118.5	98.7
High	Q0JHE8	0	21.712	11	5	9	5	439	49.3	6.96	16.6	0	451.7	392.5	428.2	343.2	133.8	153.8
High	Q53RQ4	0	21.7	39	4	13	3	101	10.3	7.87	22.01	2	712.4	473.5	475.3	541.3	161.4	170.7
High	B9FYR1	0	21.665	13	8	8	8	847	95.7	6	10.86	0	739.4	641.3	621.5	561.8	218.6	223.2
High	Q7X6D9	0	21.641	22	6	8	6	298	33.1	5.17	13.43	0	529.6	466.2	452.2	402.4	158.9	162.4
High	Q5SNH7	0	21.633	46	3	7	3	114	11.6	4.32	10.38	0	353.5	348.5	355.3	268.6	118.8	127.6
High	Q6K4S7	0	21.626	22	4	12	4	232	24	4.74	27.54	0	649	522.8	444.4	493.1	178.2	159.6
High	Q67WK6	0	21.625	15	7	7	7	704	75.9	9.72	12.27	0	462.6	424.5	439.4	351.5	144.7	157.8
High	Q5KQD2	0	21.605	21	5	11	5	211	21.7	4.7	22.65	0	688.1	539.2	546.3	522.8	183.8	196.2
High	Q6ZBS9	0	21.603	24	6	7	6	342	38	8.24	15.17	0	360.8	435.9	405.4	274.1	148.6	145.6
High	Q69JZ2	0	21.596	20	6	14	6	337	37.5	6.95	27.92	0	812.1	1198.7	969.8	617	408.6	348.3
High	A3A0D4	0	21.587	14	7	9	7	669	73.5	8.94	14	0	524	437.7	420.4	398.1	149.2	151
High	Q2QYK4	0	21.585	26	5	8	5	229	25.1	8.76	16.82	0	806.7	703.8	685.2	612.9	239.9	246.1
High	Q94ED2	0	21.581	10	6	11	2	663	72.2	6.73	21	0	68.3	74.8	78.5	51.9	25.5	28.2
High	O64437	0	21.574	18	7	11	7	510	56.2	5.66	8.5	0	471.7	370.8	487.5	358.4	126.4	175.1
High	A0A0P0V5Q2	0	21.57	21	6	10	6	269	29.2	8.37	13.36	0	828.9	751.6	769.6	629.8	256.2	276.4
High	Q6ZHC0	0	21.543	22	8	9	8	352	39.5	6.37	10.12	0	535	513.1	514	406.5	174.9	184.6
High	Q75LD0	0	21.531	21	5	7	4	368	40.8	6.61	14.89	0	164.3	135.5	156.8	124.8	46.2	56.3
High	Q8SB10	0	21.521	8	7	8	7	1089	118.3	8.18	10.28	0	492.8	458.8	433.8	374.4	156.4	155.8
High	E9KIN4	0	21.51	21	6	11	6	249	28.5	10.05	25.39	0	635.2	535.4	623.4	482.6	182.5	223.9
High	Q6ZK49	0	21.489	15	3	9	3	293	32.4	9.48	13.13	0	294.8	312.7	291	224	106.6	104.5
High	Q8W315	0	21.454	13	6	8	3	611	68	8.31	18.32	0	267.2	212.4	230.8	203	72.4	82.9
High	Q0D6H5	0	21.448	11	5	11	5	524	57.3	5.59	10.6	0	644.9	622.5	590.3	490	212.2	212
High	B9FIK8	0	21.43	29	4	10	4	224	24.7	8.63	18.08	0	652.4	664.2	764.3	495.7	226.4	274.5
High	Q10MT2	0	21.408	24	6	10	6	339	38.2	5.39	16.9	0	629.4	622.8	488.6	478.2	212.3	175.5
High	Q10SM7	0	21.387	22	4	7	3	237	26.4	9.96	19.08	1	476.3	478.8	480.6	361.9	163.2	172.6
High	A0A0P0XEB1	0	21.386	20	8	10	1	431	48.6	6.99	11.65	0	64.6	65.1	68.5	49.1	22.2	24.6
High	Q6YVU7	0	21.348	17	5	5	5	553	58.5	5.2	16.06	0	270.5	188.3	196.6	205.5	64.2	70.6
High	B9FMV2	0	21.342	11	5	8	5	477	51.4	5.8	19.33	0	471.1	303	327.2	357.9	103.3	117.5
High	Q6K1Q5	0	21.33	37	6	10	6	202	22.7	6.54	8	0	543.8	563.8	504	413.2	192.2	181
High	Q53ML8	0	21.293	7	6	7	2	980	109.5	7.91	13.44	3	401.7	368.5	393.4	305.2	125.6	141.3
High	Q7FAM9	0	21.282	44	5	8	5	110	12.3	8.5	11.34	0	343.7	301.6	276.8	261.1	102.8	99.4
High	Q0J9B4	0	21.28	16	7	9	7	549	58.4	8.47	8.84	0	555.8	390.5	398.2	422.3	133.1	143
High	Q0E0D3	0	21.279	34	7	9	7	225	23.4	9.14	10.04	0	521.5	752.8	755.1	396.2	256.6	271.2
High	Q2QVL8	0	21.277	18	6	8	6	343	37.6	9.52	16.2	0	508.8	416	456.9	386.6	141.8	164.1
High	Q9FVZ9	0	21.26	24	4	8	4	265	27.7	4.81	13.79	0	370.9	384	376.2	281.8	130.9	135.1
High	Q0ITU3	0	21.241	11	7	8	7	734	82.8	7.56	16.1	0	632.9	531	623.1	480.9	181	223.8
High	A0A0P0WI29	0	21.233	5	8	10	1	1842	206.5	7.02	7.02	0	37.2	36.1	35.6	28.3	12.3	12.8
High	Q7F8T6	0	21.226	20	5	7	5	292	32	5.71	13.95	0	702.2	543.6	556.6	533.5	185.3	199.9
High	Q5WMV3	0	21.212	20	7	8	7	346	36.4	9.39	15.03	0	485.7	438	450.2	369	149.3	161.7
High	Q0JNL7	0	21.211	22	3	13	2	149	16.8	4.27	14.68	0	439.7	454.1	483.9	334.1	154.8	173.8
High	Q5N9F2	0	21.201	29	6	7	6	216	23.6	8.27	14.37	0	578.1	505.2	507.3	439.2	172.2	182.2
High	Q5NAM3	0	21.188	19	7	14	7	332	35.7	6.04	18.72	0	1023.1	834.3	988.4	777.3	284.4	355
High	Q7XCS4	0	21.166	19	7	9	7	375	41.1	9.33	10.82	0	510.7	472	482.2	388	160.9	173.2
High	Q650Y5	0	21.156	33	4	9	4	283	30.5	5.27	18.01	0	517	1005.7	715.9	392.8	342.8	257.1
High	A3AP46	0	21.151	27	5	16	5	158	17.9	5.15	22.43	0	866.2	756.6	722.5	658.1	257.9	259.5
High	Q84NY6	0	21.09	14	5	7	5	416	43.6	7.03	18.46	0	600.7	671.2	690.5	456.4	228.8	248
High	Q9SDD7	0	21.073	24	5	8	1	309	32.9	5.03	24.61	0	91.9	115.3	105	69.8	39.3	37.7
High	Q5W6C5	0	21.066	9	4	10	4	483	53.7	7.11	17.28	0	480.4	485.2	426.3	365	165.4	153.1
High	Q8H3I4	0	21.065	22	7	11	7	366	39.7	8.24	15.78	0	492.5	373.7	360.3	374.2	127.4	129.4
High	Q5Z6P4	0	21.034	8	3	29	3	156	16.7	9.44	39.07	0	1638.4	2252.8	2224.7	1244.8	767.9	799
High	B9FY56	0	21.033	8	4	8	2	634	70.6	5.16	16.73	2	334.6	384	421.8	254.2	130.9	151.5
High	Q7XUP7	0	21.005	30	5	11	4	187	20.8	6.29	11.63	0	772.1	765.1	686.6	586.6	260.8	246.6
High	A3CC60	0	20.986	8	5	8	5	628	70.9	8.87	14.8	0	512.6	433	421	389.5	147.6	151.2
High	Q0JNQ7	0	20.961	28	7	13	7	298	32.2	9.03	16.21	0	554.4	576.8	553	421.2	196.6	198.6
High	Q6F2V0	0	20.914	7	7	9	7	1256	142.3	6.52	7.83	0	452.5	460.3	424.1	343.8	156.9	152.3
High	Q7Y1D0	0	20.904	7	5	9	5	935	101.9	4.86	15.58	0	707.4	730.8	781.8	537.5	249.1	280.8
High	B9F6R9	0	20.898	5	8	9	8	1789	197.6	5.69	13.1	0	568.6	532.5	525.4	432	181.5	188.7
High	A2ZPB5	0	20.894	6	4	8	3	952	102.8	6.58	12.77	1	485.1	355.9	373.9	368.6	121.3	134.3
High	Q2R068	0	20.854	14	4	6	4	416	46.9	6.35	14.41	0	365	383.1	365	277.3	130.6	131.1
High	A3BH76	0	20.852	27	6	9	6	330	34	7.91	9.08	0	395.1	325.6	378.7	300.2	111	136
High	Q69U05	0	20.848	26	6	8	6	321	35.2	5.99	15.09	0	420.3	441.8	468	319.3	150.6	168.1
High	Q8GSB5	0	20.824	8	3	9	3	449	46.2	8.66	13.04	0	449.3	427.7	352.2	341.4	145.8	126.5
High	A3AA47	0	20.823	27	5	6	5	222	23.5	7.99	17.38	0	348.8	340.6	363.9	265	116.1	130.7
High	Q2QYV1	0	20.808	17	7	8	1	521	56.1	5.39	13.3	0	22.8	14.4	9.5	17.3	4.9	3.4
High	Q9ASK5	0	20.793	16	5	8	5	416	43	8.65	14.31	0	495.9	351.7	429.1	376.8	119.9	154.1
High	Q6Z7F5	0	20.792	24	4	7	4	237	26.3	7.2	18.69	0	335.5	325.6	353.9	254.9	111	127.1
High	B9FRT6	0	20.747	13	6	8	6	477	50.8	7.66	12.7	0	337.3	305.4	304	256.3	104.1	109.2
High	Q6K6C4	0	20.738	26	7	12	7	316	34.6	5.26	14.86	0	648.5	640.7	674.9	492.7	218.4	242.4
High	Q10PW8	0	20.733	12	5	8	5	578	62.2	5.9	13.12	0	321.1	227.7	264.8	244	77.6	95.1
High	Q9AT30	0	20.727	11	3	10	3	307	33.7	5.25	24.2	0	575.8	496.4	529.3	437.5	169.2	190.1
High	Q0D7W3	0	20.704	17	3	11	2	175	20.2	10.43	16.6	0	435	540.1	558.8	330.5	184.1	200.7
High	Q2QND8	0	20.699	20	3	8	3	233	23.4	8.02	25.3	0	533.7	307.7	399.3	405.5	104.9	143.4
High	Q8GSE8	0	20.684	19	4	7	4	328	35	5.64	15.79	0	451.3	597	590.6	342.9	203.5	212.1
High	Q5VND2	0	20.649	24	6	9	5	347	37	5.47	9.4	1	411.4	486.1	541.6	312.6	165.7	194.5
High	Q7XES5	0	20.588	9	3	9	3	344	37.4	7.84	10.3	0	695.7	718.7	763.5	528.6	245	274.2
High	Q0DG76	0	20.558	9	4	5	4	559	62.3	9.26	13.83	0	369.5	553.6	573.6	280.7	188.7	206
High	Q60EJ0	0	20.552	22	5	12	5	268	28.3	5.76	15.47	0	852	927.9	853.1	647.3	316.3	306.4
High	Q9AUZ8	0	20.54	12	5	9	5	578	66.3	4.98	18.89	0	528.3	537.7	583.9	401.4	183.3	209.7
High	Q2QZU5	0	20.527	45	3	7	3	125	13.6	9.45	4.67	0	423.9	369.6	344.7	322.1	126	123.8
High	Q6AUC0	0	20.521	17	5	8	5	318	35.5	5.15	10.91	0	690.2	585.6	563.8	524.4	199.6	202.5
High	B7EEX2	0	20.519	7	2	7	2	403	44.5	7.05	15.49	0	427.8	429.8	425.7	325	146.5	152.9
High	Q8GTK9	0	20.493	8	5	8	4	584	64.5	6.57	15.01	0	402.4	386.4	441.3	305.7	131.7	158.5
High	Q5SNA6	0	20.486	11	4	7	4	526	56.6	7.9	12.48	0	456.4	377.3	427.7	346.8	128.6	153.6
High	Q8RZZ3	0	20.48	12	3	6	3	303	34.7	5.29	15.06	0	358	337.7	291	272	115.1	104.5
High	Q2QSR5	0	20.467	10	3	23	3	208	22.1	9.48	32.93	0	1382.8	1706.2	1588.2	1050.6	581.6	570.4
High	Q9LWK1	0	20.464	28	4	6	4	221	25	9.63	9.2	0	497.9	407.8	440.8	378.3	139	158.3
High	Q6ERD9	0	20.437	8	6	7	6	866	97.8	6.35	9.56	0	593.5	440.3	474.2	450.9	150.1	170.3
High	Q10S27	0	20.434	25	5	7	5	276	29.7	8.32	13.43	0	460.4	468.2	452.7	349.8	159.6	162.6
High	A0A0P0XV01	0	20.41	28	6	12	6	250	25.9	8.88	17.38	0	725.5	661.2	649	551.2	225.4	233.1
High	Q8LJU5	0	20.356	29	4	8	2	192	22.3	9.76	17.56	0	195.6	163.1	157.6	148.6	55.6	56.6
High	Q5WMY1	0	20.344	19	4	9	4	272	29.7	5.54	22.85	0	552.5	528.4	566.9	419.8	180.1	203.6
High	Q6K7V7	0	20.333	25	4	6	4	239	26.2	9.47	10.75	0	422.9	514	465	321.3	175.2	167
High	Q84Q70	0	20.297	19	5	6	5	311	33.9	7.87	14.17	0	471.6	435.1	508.1	358.3	148.3	182.5
High	Q0D838	0	20.292	23	5	9	5	247	28.1	8.57	11.66	0	623.2	703.2	594.2	473.5	239.7	213.4
High	Q7X8B5	0	20.291	9	7	7	5	1088	117.6	7.36	7.13	2	390	387.5	368.1	296.3	132.1	132.2
High	Q9SNJ7	0	20.285	23	4	10	4	181	20	9.83	21.3	0	564.8	609.6	563.8	429.1	207.8	202.5
High	Q6Z2G8	0	20.271	19	3	8	3	184	20.4	5.47	21.2	0	402	393.1	378.7	305.4	134	136
High	B9FML9	0	20.25	11	8	10	8	705	79.9	5	10.1	0	677	627.5	599.5	514.4	213.9	215.3
High	A3BXL8	0	20.233	6	7	9	4	1446	162.7	7.02	13.46	0	279.2	290.7	290.7	212.1	99.1	104.4
High	Q10S49	0	20.211	16	4	13	2	222	25.4	6.95	14.15	0	532.3	550.6	378.7	404.4	187.7	136
High	B9G6Y1	0	20.21	2	5	7	5	2406	266.8	5.95	9.66	0	381.2	324.8	338.3	289.6	110.7	121.5
High	Q8LJ05	0	20.205	24	7	7	7	347	36	4.86	14.5	0	362.1	328.6	311.8	275.1	112	112
High	B9FLU3	0	20.182	12	5	6	1	543	60.8	6.84	14.59	0	70.4	40.2	35.6	53.5	13.7	12.8
High	Q6H8D8	0	20.176	10	6	8	6	728	79	7.31	11.68	0	457.4	350.3	309.9	347.5	119.4	111.3
High	Q5JK18	0	20.141	9	5	6	5	570	61.1	7.72	14.11	0	544.9	506.1	479.7	414	172.5	172.3
High	B9F104	0	20.117	12	4	7	3	422	46.4	5.19	9.97	1	297.5	252.3	193.2	226	86	69.4
High	Q7XHS1	0	20.107	19	2	6	2	210	22.6	7.55	14.52	0	305.5	346.8	377.6	232.1	118.2	135.6
High	B9G1U0	0	20.105	13	5	9	5	464	51.9	8.82	11.47	0	615.7	599.1	560.5	467.8	204.2	201.3
High	Q10PG5	0	20.09	23	4	7	4	246	28	4.96	10.21	0	247.2	218	235.3	187.8	74.3	84.5
High	Q7X703	0	20.07	12	5	7	5	519	57.8	5.91	10.01	0	458.4	415.4	446.9	348.3	141.6	160.5
High	Q5VQK9	0	20.057	17	6	8	6	292	31.7	4.69	17.01	0	470.8	457.1	502	357.7	155.8	180.3
High	Q5N7I5	0	20.031	12	5	9	5	455	50.1	10.01	18.57	0	705.5	837	833.6	536	285.3	299.4
High	Q5ZAJ0	0	20.03	7	5	7	5	905	101.7	9.28	8.75	0	366.9	352.6	378.7	278.8	120.2	136
High	B9F2R0	0	19.995	18	5	8	5	368	40.1	5.02	10.96	0	433.8	411.3	360.3	329.6	140.2	129.4
High	Q655G1	0	19.991	12	7	10	7	588	65.7	7.01	11.78	0	718	668	676.6	545.5	227.7	243
High	Q6ZGL6	0	19.941	21	4	16	4	242	25.8	9.32	15.37	0	685.3	828.2	843.7	520.7	282.3	303
High	Q7XEL9	0	19.939	27	6	9	4	288	31.2	4.68	13.9	3	501.9	361.4	351.7	381.3	123.2	126.3
High	Q851P9	0	19.937	13	3	9	3	293	29.6	10.76	20.92	0	898.3	1043.5	1052.8	682.5	355.7	378.1
High	Q6ZK21	0	19.929	18	4	8	4	256	28.3	7.9	14.3	0	615.4	633.1	597	467.6	215.8	214.4
High	Q6YUS0	0	19.928	9	4	6	4	567	62.8	6.71	11.8	0	437.4	364.1	380.6	332.3	124.1	136.7
High	Q852G4	0	19.873	23	3	8	3	158	16.5	4.46	18.63	0	600.4	596.7	532.1	456.2	203.4	191.1
High	Q337M4	0	19.86	13	4	7	4	364	39.9	8.09	11.14	0	483.3	319.5	280.4	367.2	108.9	100.7
High	B9FUV0	0	19.837	8	5	7	5	831	92.1	8.28	13.72	0	479.7	475	427.4	364.5	161.9	153.5
High	Q7XKE9	0	19.823	11	4	8	4	301	32.5	5.03	16.24	0	682.3	574.7	535.7	518.4	195.9	192.4
High	Q6F322	0	19.818	11	5	8	5	672	73.5	7.25	13.69	0	366.4	418.6	378.4	278.4	142.7	135.9
High	B9GDG8	0	19.818	11	7	8	7	884	98.4	6.34	9.65	0	575.2	525.4	482.5	437	179.1	173.3
High	Q5W6H5	0	19.816	12	4	11	4	376	40.6	8.12	16.75	0	644.7	740.5	713.6	489.8	252.4	256.3
High	B9FXS4	0	19.801	8	4	6	3	498	55.5	5.99	12.02	1	472.2	397.2	407.1	358.8	135.4	146.2
High	Q850Y9	0	19.783	17	2	8	2	141	15.1	6.96	8.36	0	223.2	97.7	95.2	169.6	33.3	34.2
High	Q7X7M4	0	19.773	7	4	5	4	770	83.6	6.24	13.24	0	262.1	276.1	259.8	199.1	94.1	93.3
High	Q69TT2	0	19.738	8	5	5	5	625	67.7	6.58	15.43	0	371.8	472.6	492.3	282.5	161.1	176.8
High	Q8LIB1	0	19.699	9	8	8	8	931	107	6.14	8.89	0	617.5	553.6	446.9	469.2	188.7	160.5
High	Q6K447	0	19.699	29	7	7	7	253	26.8	8.81	10.46	0	483.8	515.7	494.2	367.6	175.8	177.5
High	Q5Z8Z7	0	19.675	10	5	6	3	581	64.7	6.46	15.43	2	384.2	352.9	342.8	291.9	120.3	123.1
High	Q6ZB58	0	19.671	60	5	9	5	109	12.2	9.5	9.77	0	458.7	441.2	424.9	348.5	150.4	152.6
High	Q0JGK4	0	19.663	7	6	10	5	1084	119.3	6.73	11.32	0	497.4	523.1	552.7	377.9	178.3	198.5
High	Q5Z4E0	0	19.662	5	7	9	7	1475	160.9	6.23	16.51	0	488.7	471.4	421.5	371.3	160.7	151.4
High	B9EV21	0	19.66	15	5	8	5	497	54.9	6.07	10.38	0	331.4	314.5	316.3	251.8	107.2	113.6
High	Q0JLH6	0	19.646	24	3	9	3	122	14	9.19	19.26	0	531.6	444.2	400.9	403.9	151.4	144
High	A0A0P0WAX0	0	19.646	13	5	8	5	574	61.1	9.11	10.05	0	356.2	350	311.6	270.6	119.3	111.9
High	A2ZXM9	0	19.644	11	5	7	5	535	57.9	6.11	8.72	0	391.7	345	335.8	297.6	117.6	120.6
High	Q6YW62	0	19.636	5	7	10	2	1456	162.8	8.21	15.73	1	81.6	50.5	43.7	62	17.2	15.7
High	Q6YZJ0	0	19.621	28	5	8	5	341	37.2	7.24	6.33	0	336.2	425.7	490.9	255.4	145.1	176.3
High	A3APK3	0	19.616	7	4	6	4	688	73.6	5.74	12.63	0	380.6	359.7	352.8	289.2	122.6	126.7
High	Q8S0I2	0	19.609	22	5	7	5	307	34.3	8.37	10.5	0	308.9	327.1	308.2	234.7	111.5	110.7
High	Q94CU3	0	19.596	15	6	10	6	307	34.5	8.7	13.22	0	336	237.6	309.6	255.3	81	111.2
High	Q8LR62	0	19.593	21	4	7	4	221	24.1	6.73	15.73	0	664.5	438.9	411.2	504.9	149.6	147.7
High	Q7XPK1	0	19.569	17	4	6	3	309	31.8	9.36	11.42	1	347.1	368.8	346.4	263.7	125.7	124.4
High	B9FNW3	0	19.538	13	6	9	6	627	70.1	5.38	14.75	0	388.4	297.5	352.5	295.1	101.4	126.6
High	Q0DWY3	0	19.536	13	4	9	3	404	43.6	9.76	13.57	1	302.5	234.1	259.2	229.8	79.8	93.1
High	Q6ZJW9	0	19.524	18	5	9	5	443	48.5	5.29	8.32	0	376.8	320.1	303.8	286.3	109.1	109.1
High	Q7XI55	0	19.518	12	7	8	7	688	77.8	6.37	8.08	0	508.4	513.7	482.8	386.3	175.1	173.4
High	Q658I3	0	19.459	10	6	7	6	733	80.2	8.76	12.56	0	901.4	676.5	688.3	684.9	230.6	247.2
High	O04138	0	19.446	20	6	11	3	285	30.4	8.09	18.14	4	668.6	369.3	387	508	125.9	139
High	Q6L4R9	0	19.434	7	5	6	1	770	85.1	4.51	12.04	0	25	21.1	31.5	19	7.2	11.3
High	Q60EX6	0	19.428	9	7	7	4	883	96.2	6.34	9.48	0	355.2	313.3	314.9	269.9	106.8	113.1
High	Q8LIG5	0	19.407	8	4	7	3	664	72.8	6.23	17.01	0	336.9	328.3	304.9	256	111.9	109.5
High	Q67VB8	0	19.37	18	3	6	3	215	23.1	5.87	14.29	0	470	436.2	416.5	357.1	148.7	149.6
High	Q7XJ02	0	19.366	14	5	15	1	359	38.3	8.65	18.14	0	69.4	79.5	79.9	52.7	27.1	28.7
High	B9FUJ2	0	19.342	17	2	10	1	127	14.3	10.11	11.84	2	607.3	556.2	560.8	461.4	189.6	201.4
High	Q94LU9	0	19.334	7	4	5	4	757	82.1	4.65	11.01	0	402.9	348.2	377	306.1	118.7	135.4
High	Q6K8U8	0	19.324	33	3	11	3	112	12.7	10.55	24.36	0	856.4	762.2	666.3	650.7	259.8	239.3
High	A3AXT8	0	19.316	14	6	7	6	624	68.1	5.19	10.63	0	418.4	477	479.5	317.9	162.6	172.2
High	Q6K2Y3	0	19.299	8	8	9	7	1082	121.8	6.81	8.94	1	560.8	568.8	503.4	426.1	193.9	180.8
High	Q10ML0	0	19.291	14	6	11	5	587	64	6.76	14.22	0	382	410.7	406.8	290.2	140	146.1
High	Q6K4P5	0	19.267	18	8	8	8	488	53.9	6.73	12.28	0	583.3	719	1191.4	443.2	245.1	427.9
High	B9F6H3	0	19.22	7	3	10	3	435	47.4	9.99	10.1	0	762.6	394.9	405.4	579.4	134.6	145.6
High	B7E914	0	19.214	38	3	7	3	99	11	9.25	14.21	0	283.6	294	282.3	215.5	100.2	101.4
High	B9EX61	0	19.193	7	3	7	3	519	53.6	9.8	15.32	0	485.7	610.8	601.4	369	208.2	216
High	Q2QMG7	0	19.182	29	3	13	2	146	16.7	6.93	24.87	0	219.3	221.5	218.6	166.6	75.5	78.5
High	Q75PK7	0	19.17	18	7	10	1	425	46.4	8.24	9.26	0	125.8	87.4	76.8	95.6	29.8	27.6
High	Q69NG5	0	19.166	14	4	9	3	324	34.5	8.46	8.81	2	440.1	480.2	407.3	334.4	163.7	146.3
High	Q84T99	0	19.137	13	5	6	5	531	59.1	5.2	12.61	0	382.7	358.2	347.8	290.8	122.1	124.9
High	Q2RBR1	0	19.132	8	7	8	6	921	103.4	8.21	11.22	0	340.4	286.9	307.4	258.6	97.8	110.4
High	Q6YX79	0	19.099	9	7	7	7	996	109.4	6.46	9.48	0	420.6	391.3	371.7	319.6	133.4	133.5
High	A0A0N7KEB1	0	19.097	23	8	12	6	400	45.3	7.06	11.59	2	357.2	225.6	232.2	271.4	76.9	83.4
High	Q69NF8	0	19.082	19	3	5	3	348	36.8	5.52	6.77	0	263.9	283.7	303.5	200.5	96.7	109
High	Q5JK35	0	19.073	14	5	8	5	513	57.4	5.66	11.36	0	497.1	384.3	424.1	377.7	131	152.3
High	Q84ST4	0	19.071	26	7	9	7	343	37	9.74	14.54	0	683	616.9	629.8	518.9	210.3	226.2
High	Q6ZI79	0	19.06	21	4	11	4	241	24	4.61	18.02	0	670.6	716.4	704.4	509.5	244.2	253
High	B9F7T3	0	19.052	5	5	7	1	1067	120.3	7.3	16.56	0	97.7	71	67.4	74.2	24.2	24.2
High	Q9FRA7	0	19.033	23	6	8	6	253	26.8	6.62	10.97	0	474.6	496.7	581.9	360.6	169.3	209
High	Q6K5H5	0	19.012	12	7	13	1	517	58.2	7.55	17.74	0	92	24.3	14.8	69.9	8.3	5.3
High	Q6YUU2	0	18.999	9	3	5	3	489	53.5	7.71	15.62	0	228.5	166	185.2	173.6	56.6	66.5
High	Q6Z2T8	0	18.989	9	6	9	6	694	75.6	6.51	8.47	0	553.6	718.7	619.8	420.6	245	222.6
High	Q2QX67	0	18.981	23	6	7	6	350	37.7	9.41	9.12	0	413.8	413.9	391.8	314.4	141.1	140.7
High	Q5N7G9	0	18.971	25	9	9	9	399	45.7	6.58	7.19	0	601.8	620.8	605.6	457.2	211.6	217.5
High	Q7XSW7	0	18.966	9	5	10	5	629	68.3	8.53	12.35	0	639	563.6	524	485.5	192.1	188.2
High	B9F102	0	18.965	9	6	7	4	767	86.9	5.9	6.46	2	462.6	422.4	446.9	351.5	144	160.5
High	Q2RAL6	0	18.958	7	4	9	2	709	78.2	7.53	13.66	0	97.9	97.7	96.1	74.4	33.3	34.5
High	Q75IS1	0	18.942	19	5	7	4	359	37.8	5.86	15.8	0	137.4	75.7	103.9	104.4	25.8	37.3
High	Q7XPT6	0	18.907	15	2	7	2	226	25.3	6.24	10.38	0	373.7	343.2	397.6	283.9	117	142.8
High	B9FI48	0	18.887	9	8	8	7	1062	119.5	7.05	12.14	0	541.7	491.4	477.8	411.6	167.5	171.6
High	Q5Z754	0	18.854	15	7	7	7	479	52	4.78	14.77	0	568.7	470.3	443.3	432.1	160.3	159.2
High	A3CE59	0	18.84	8	8	9	8	929	103.9	6.92	12.02	0	536.2	665.9	655.2	407.4	227	235.3
High	Q5SNH5	0	18.819	10	5	7	3	531	57.8	7.87	12.88	0	187.9	176.6	174.9	142.8	60.2	62.8
High	Q5VR15	0	18.818	24	6	8	6	326	34.9	6.89	12.04	0	401.6	477.9	392.6	305.1	162.9	141
High	Q7XTM8	0	18.792	15	3	12	3	392	42.6	7.68	15.96	0	339.3	369.6	340	257.8	126	122.1
High	Q9FTU2	0	18.789	20	2	7	2	141	15.2	9.11	11.49	0	425	419.8	432.7	322.9	143.1	155.4
High	Q8W084	0	18.775	21	3	8	3	167	18.3	8.29	10.37	0	461.2	231.5	249.2	350.4	78.9	89.5
High	Q0J0L4	0	18.763	16	7	7	1	496	55	7.12	10.26	0	39.2	46.1	39.5	29.8	15.7	14.2
High	B9F7D0	0	18.714	17	4	9	4	232	25.6	7.81	12.61	0	479.4	486.4	556.3	364.2	165.8	199.8
High	Q69UI8	0	18.71	45	2	8	2	110	11.1	4.51	26.13	0	402	451.2	431	305.4	153.8	154.8
High	Q5N8I8	0	18.692	22	4	6	4	260	27.4	4.75	8.88	0	449.3	445.9	414.3	341.4	152	148.8
High	A3BPJ0	0	18.649	14	6	7	6	580	65.2	7.42	14.49	0	431.7	423	433.8	328	144.2	155.8
High	Q75L87	0	18.642	19	4	8	4	294	32.9	8.82	17.43	0	460.8	421.3	383.4	350.1	143.6	137.7
High	Q8GTK2	0	18.636	10	4	10	4	524	56.1	5.72	13.1	0	374.2	430.1	462.5	284.3	146.6	166.1
High	Q60DM0	0	18.626	13	1	11	1	119	13.2	6.55	22.75	0	84.9	97.4	92.2	64.5	33.2	33.1
High	Q67WJ2	0	18.552	7	3	11	2	686	72.6	6.44	27.39	0	92.1	95.1	116.7	70	32.4	41.9
High	B9EWK5	0	18.547	6	3	5	3	626	67.9	6.9	13.47	0	271.9	292.2	270.4	206.6	99.6	97.1
High	Q84PX0	0	18.508	16	5	9	1	394	44.3	6.44	10.35	6	386	341.2	346.9	293.3	116.3	124.6
High	Q7XLG4	0	18.508	17	3	8	3	278	30.1	8.69	12.51	0	320.9	309.5	335.8	243.8	105.5	120.6
High	A3BJ75	0	18.507	7	7	8	7	1174	129.2	5.68	11.25	0	620.7	546	551.6	471.6	186.1	198.1
High	B9FP72	0	18.483	10	4	8	4	624	69.4	5.44	7.79	0	472.9	449.1	408.7	359.3	153.1	146.8
High	Q69XJ4	0	18.471	24	5	8	5	289	31.9	6.74	8.45	0	520.4	438.3	421.5	395.4	149.4	151.4
High	B9F8K4	0	18.461	27	3	10	2	136	15.3	8.92	16.95	0	442.5	488.2	444.7	336.2	166.4	159.7
High	A3ADU2	0	18.439	14	5	5	2	531	59.4	6.43	14.71	3	398	477.3	439.4	302.4	162.7	157.8
High	Q7XI39	0	18.418	16	6	6	6	451	50.6	6.68	13.34	0	420	332.4	306	319.1	113.3	109.9
High	Q7EZB9	0	18.379	18	5	7	5	371	39.9	8.62	10.64	0	368	300.1	315.5	279.6	102.3	113.3
High	B9F0I8	0	18.365	12	6	13	2	463	49.4	5.22	21.45	0	149.9	181.9	114.4	113.9	62	41.1
High	B9G6B3	0	18.36	20	4	9	3	245	26.2	9	22.03	1	611.9	486.7	501.5	464.9	165.9	180.1
High	C7J524	0	18.353	15	3	7	3	261	27.3	11.41	15.62	0	386.3	304.2	326	293.5	103.7	117.1
High	Q6K929	0	18.341	45	3	5	3	93	9.7	9.41	8.56	0	211.8	232.6	264.5	160.9	79.3	95
High	Q8LIB8	0	18.34	13	3	5	2	316	32.8	7.8	14.41	1	319.3	370.2	353.6	242.6	126.2	127
High	B9F0V7	0	18.333	19	5	9	1	380	42.8	6.43	7.67	0	38.4	25.5	31.5	29.2	8.7	11.3
[truncated: 2,834 more rows]

## Sheet: All DEPs
Protein	Description	Gene	WT	GN.5	FoldChange
A0A0P0XMI4	Gamma-tubulin complex component	Os09g0446200	0.669118	4.52022	3.8511
A0A0P0W7E9	Glycosyltransferase	Os04g0206700	0.926398	2.2977	1.3713
B9ETE3	Glutaredoxin domain-containing protein	OsJ_00574	0.94721	2.07089	1.12368
Q6ATB2	Probable GTP diphosphokinase CRSH2, chloroplastic	CRSH2	1.22798	2.3285	1.10052
Q10KP4	Cys/Met metabolism PLP-dependent enzyme family protein, expressed	LOC_Os03g25940	1.00857	2.09665	1.08807
B9FAW0	FKS1_dom1 domain-containing protein	OsJ_09261	0.786765	1.63235	0.845588
P12139	50S ribosomal protein L20, chloroplastic	rpl20	2.72111	3.55624	0.835131
Q6K4P5	diacylglycerol kinase	Os02g0787800	1.23264	2.04252	0.809875
Q5U1N1	Peroxidase	prx62	0.835714	1.64286	0.807143
Q6H475	Os02g0631000 protein	Os02g0631000	2.04739	2.74763	0.700237
Q9FVY9	Benzoyl-CoA:benzyl alcohol/phenylethanol benzoyltransferase, putative, expressed	LOC_Os10g35950	1.10452	1.76177	0.65725
A3BUY8	PEROXIDASE_4 domain-containing protein	OsJ_27981	0.941038	1.58831	0.647275
B7EPZ7	(Rice Genome Annotation Project) RNA recognition motif family protein	Os08g0492100	1.26325	1.86307	0.599823
Q6F333	Os05g0490900 protein	Os05g0490900	1.23113	1.82547	0.59434
Q8S0I1	Cytidine/deoxycytidine deaminase-like	Os01g0712700	0	0.575419	0.575419
Q10MI6	Expressed protein	LOC_Os03g19452	0.754309	1.26819	0.513877
Q0J3L2	Os08g0566000 protein	Os08g0566000	0.904927	1.41487	0.509939
P12151	30S ribosomal protein S16, chloroplastic	rps16	1.07107	1.57614	0.505076
Q9FVZ7	Membrane steroid-binding protein 1	MSBP1	0.726422	1.21886	0.492441
Q75IC7	Secretory carrier-associated membrane protein 4	SCAMP4	0.759146	1.22256	0.463415
P0C454	50S ribosomal protein L32, chloroplastic	rpl32	1.87211	2.32974	0.457627
B9EUP8	Uncharacterized protein	OsJ_01114	1.26077	1.70734	0.446571
Q0DGF0	Os05g0535800 protein	Os05g0535800	0.710396	1.14356	0.433168
A3AC49	Aa_trans domain-containing protein	OsJ_08666	0.850679	1.27149	0.420814
Q6L4R9	Os05g0592500 protein	Os05g0592500	0.844	1.26	0.416
Q2QTK0	Ribulose bisphosphate carboxylase small chain	LOC_Os12g19394	1.24991	1.66281	0.412895
Q7XIK7	Putative guanine nucleotide-exchange protein GEP2	OJ1773_H01.101	0.8594	1.27093	0.411532
Q69JX7	Drought-induced S-like ribonuclease	Os09g0537700	0.639766	1.04215	0.402387
B9FRI3	Uncharacterized protein	OsJ_20140	0.488127	0.881266	0.39314
Q8HCQ0	NADH-ubiquinone oxidoreductase chain 3	nad3	1.63853	2.02728	0.388747
Q7XV16	OSJNBa0064H22.4 protein	Os04g0447600	0.764131	1.14797	0.383841
B9EVW6	AB hydrolase-1 domain-containing protein	OsJ_04564	0.67052	1.04624	0.375723
Q6AVG2	Expressed protein	OSJNBa0079G12.22	1.01935	1.37512	0.35576
B9FF68	Uncharacterized protein	OsJ_14816	1.46457	1.80488	0.340313
Q6YVJ0	9-cis-epoxycarotenoid dioxygenase NCED1, chloroplastic	NCED1	1.85081	2.19096	0.340153
Q6YUS2	Os02g0120600 protein	Os02g0120600	0.875526	1.21278	0.337258
Q10QP0	Os03g0189400 protein	LOC_Os03g08999	0.545336	0.870189	0.324853
B9G0C7	Eukaryotic translation initiation factor 3 subunit D	OsJ_26917	1.09681	1.41401	0.317199
Q6Z2U2	As(III) methyltransferase	ArsM3	0.980349	1.29476	0.31441
Q8LNZ3	UDP-glucose 4-epimerase 1	UGE-1	0.818693	1.13049	0.311798
Q6EPQ1	Os02g0678400 protein	Os02g0678400	1.4699	1.78149	0.311594
A3CI16	Acyl carrier protein	OsJ_36351	1.07008	1.37826	0.308176
Q9FWU4	Os10g0491000 protein	LOC_Os10g34930	1.00741	1.31358	0.306173
Q9LWS6	Os06g0115100 protein	Os06g0115100	0.823755	1.12835	0.304598
Q6Z671	Os02g0720900 protein	P0654B04.7-1	0.999325	1.30253	0.303204
Q336V6	Uncharacterized protein	LOC_Os10g39800	0.82853	1.13112	0.302594
Q655Y9	Os06g0664200 protein	P0473H04.3-1	1.58289	1.88496	0.302065
B9FPZ5	RRM domain-containing protein	OsJ_22014	1.02178	1.32305	0.30127
Q0IZQ2	Cysteine--tRNA ligase CPS1 homolog, chloroplastic/mitochondrial	Os09g0556500	0.862045	1.16141	0.299362
Q5KQI6	Serotonin N-acetyltransferase 1, chloroplastic	SNAT1	1.00562	1.30423	0.298607
B9F831	Uncharacterized protein	OsJ_10590	1.16032	1.4579	0.297578
Q9AV56	Uncharacterized protein OSJNBa0093B11.14	OSJNBa0093B11.14	0.72	1.01714	0.297143
B9F4N8	Uncharacterized protein	OsJ_08984	1.03636	1.33333	0.29697
Q5N8X8	Os01g0772200 protein	P0695H10.13-1	1.03125	1.32617	0.294922
Q8LR33	Os01g0662700 protein	Os01g0662700	0.839927	1.13404	0.294118
Q6ESR4	Dehydrin DHN1	DHN1	0.790916	1.08291	0.291997
Q0ISB3	Expressed protein	LOC_Os11g33394	0.596112	0.883369	0.287257
Q8H367	Os07g0413800 protein	Os07g0413800	0.76682	1.05352	0.286697
Q6Z9C3	Probable 6-phosphogluconolactonase 3, chloroplastic	Os08g0547100	1.24476	1.52797	0.283217
Q69JF4	Os09g0538000 protein	P0229B10.19-1	0.696057	0.978415	0.282358
Q0DRY8	ATP-dependent Clp protease proteolytic subunit	Os03g0344900	1.12941	1.40882	0.279412
Q8S1G8	Uncharacterized protein P0699H05.28	P0699H05.28	2.15318	2.43256	0.279383
A3AUH5	Aldose 1-epimerase	OsJ_15042	0.797927	1.07476	0.276832
O82157	Early nodulin	OsENOD93b	1.17675	1.44904	0.272293
Q8W0E6	Chlorophyll a-b binding protein, chloroplastic	Os01g0720500	0.722806	0.993836	0.27103
Q67WM9	Protein OS-9 homolog	OS9	0.617439	0.887667	0.270228
A3A3T0	Ubiquitin carboxyl-terminal hydrolase	OsJ_05623	0.732261	1.00095	0.268685
Q6YTU8	Os07g0571900 protein	Os07g0571900	0.731111	0.995556	0.264444
Q2QN11	Eukaryotic aspartyl protease family protein, expressed	LOC_Os12g39360	0.79466	1.05832	0.263665
Q69PS6	Thioredoxin reductase NTRA	Os06g0327300	0.722302	0.981295	0.258993
P0C485	30S ribosomal protein S3, chloroplastic	rps3	0.955857	1.21474	0.258884
Q6Z2M3	Os02g0126900 protein	Os02g0126900	1.46626	1.72489	0.258626
Q5TKP1	Os05g0542100 protein	Os05g0542100	0.796654	1.05341	0.256757
A3BM16	Uncharacterized protein	OsJ_25066	1.95017	2.20266	0.252492
Q6ZFE5	Os08g0483200 protein	OJ1111_H02.19-1	1.01149	1.26006	0.248563
O64437	Inositol-3-phosphate synthase 1	RINO1	0.786093	1.0335	0.247403
Q9LG77	Os01g0191200 protein	Os01g0191200	1.60552	1.85208	0.246565
B9FFA5	PsbP domain-containing protein	OsJ_14880	0.691139	0.934177	0.243038
Q6K4M9	Os02g0789600 protein	Os02g0789600	1.03516	1.27799	0.242839
Q0DB64	Os06g0598500 protein	Os06g0598500	0.719835	0.960565	0.24073
A0A0P0X049	Os06g0688200 protein	Os06g0688200	0.565915	0.806516	0.240602
B9EWA5	TPR_REGION domain-containing protein	OsJ_01653	0.998265	1.23792	0.239653
Q0E1D7	Flowering-promoting factor 1-like protein 3	Os02g0460200	1.25714	1.49524	0.238095
E9KIQ4	Cytochrome b559 subunit alpha	psbE	1.72914	1.96535	0.236213
Q7FAS1	Peroxisomal (S)-2-hydroxy-acid oxidase GLO3	GLO3	0.872688	1.10846	0.235775
Q0INU5	Os12g0290600 protein (Fragment)	Os12g0290600	1.03965	1.27533	0.235683
Q6YVY1	Os02g0557100 protein	Os02g0557100	0.602804	0.838318	0.235514
B7EIC7	Os09g0482680 protein	Os09g0482680	0.234742	0.469484	0.234742
Q8S7W8	Os03g0170500 protein	OSJNBa0091P11.4	1.31808	1.5527	0.234621
Q67WJ2	ATP-dependent zinc metalloprotease FTSH 6, chloroplastic	FTSH6	1.03257	1.2671	0.234528
Q2QMV8	Adenine phosphoribosyltransferase 1, putative, expressed	LOC_Os12g39860	0.904989	1.13903	0.234043
Q8RVB1	50S ribosomal protein L31	Os01g0633000	1.1505	1.38313	0.232632
Q69VR7	Phosphoenolpyruvate/phosphate translocator 1, chloroplastic	PPT1	0.877095	1.10894	0.231844
A0A0P0X0M0	Os06g0706100 protein	Os06g0706100	0.784195	1.0152	0.231003
Q6YVW0	Os07g0538000 protein	OJ1058_A12.142	1.05441	1.28492	0.230506
B9FTZ9	Uncharacterized protein	OsJ_21852	0.680921	0.911184	0.230263
Q6YY64	60S ribosomal protein L6	Os02g0591700	0.706776	0.93674	0.229964
Q653V9	Os06g0683200 protein	Os06g0683200	0.846185	1.07589	0.229702
Q6K8R2	Chitinase 6	Cht6	1.16977	1.39922	0.229452
Q6H7I8	Os02g0634600 protein	Os02g0634600	0.813953	1.04307	0.229113
Q6ASQ4	Os05g0148300 protein	Os05g0148300	0.970588	1.19853	0.227941
A0A0P0VAH1	Os01g0849000 protein (Fragment)	Os01g0849000	0.920074	1.14777	0.227695
Q2QN09	Expressed protein	LOC_Os12g39370	1.02427	1.25	0.225728
Q2QPW9	Mitochondrial import inner membrane translocase subunit Tim17/Tim22/Tim23 family protein, putative, expressed	LOC_Os12g33020	0.741601	0.966719	0.225118
B9F278	Uncharacterized protein	OsJ_05200	0.891971	1.11679	0.224818
Q75T45	Os12g0555000 protein	RSOsPR10	1.15583	1.38037	0.22454
B9G9H3	Uncharacterized protein	OsJ_33031	0.94942	1.17387	0.224447
A0A0P0W8V9	Os04g0306750 protein (Fragment)	Os04g0306750	0.871073	1.09534	0.224269
Q75K32	Small nuclear ribonucleoprotein G	LOC_Os03g29740	1.06432	1.28846	0.224138
Q84M49	Os03g0808300 protein	LOC_Os03g59360	1.0929	1.31628	0.223382
B9FYA3	AB hydrolase-1 domain-containing protein	OsJ_25019	0.718623	0.941296	0.222672
Q6Z6M0	Protein CLP1 homolog	Os02g0217500	0.953488	1.17608	0.222591
Q6ZIT9	Peptidylprolyl isomerase	Os08g0541400	0.874801	1.09739	0.22259
Q84M73	Expressed protein	LOC_Os03g64020	1.04956	1.27208	0.222515
A0A0P0XCU0	Os08g0204632 protein (Fragment)	Os08g0204632	0.959596	1.18182	0.222222
Q5VRH9	U-box domain-containing protein 12	PUB12	0.945289	1.16717	0.221884
Q0JFR4	Os01g0966200 protein	Os01g0966200	0.99026	1.21104	0.220779
Q2R351	Respiratory burst oxidase protein D, putative, expressed	LOC_Os11g33120	0.83449	1.05517	0.220681
Q0D465	Dirigent protein (Fragment)	Os07g0643800	0.746324	0.966176	0.219853
Q0JDT1	Os04g0379700 protein	Os04g0379700	0.999233	1.21878	0.219546
Q94DM7	Os01g0962600 protein	Os01g0962600	0.964912	1.18421	0.219298
Q8H4S9	Os07g0565700 protein	OJ1773_H01.113	0.807692	1.02632	0.218623
Q2QNF3	60S ribosomal protein L2	LOC_Os12g38000	0.643931	0.861063	0.217132
Q7XU55	OSJNBb0091E11.22 protein	OSJNBb0091E11.22	0.992008	1.20879	0.216783
Q9ZST1	30S ribosomal protein S17, chloroplastic	RPS17	0.852929	1.06869	0.215758
Q655Z0	Putative Xaa-Pro aminopeptidase 2	OsJ_22272	1.28723	1.50266	0.215426
Q6YZF2	Os08g0531300 protein	P0702E04.1-1	1.11446	1.32874	0.214286
Q94CU3	Uricase	P0423B08.43-1	0.707143	0.921429	0.214286
Q10HD0	Chlorophyll a-b binding protein, chloroplastic	RCABP89	1.33818	1.55092	0.21274
A3AJZ3	Uncharacterized protein	OsJ_11576	1.10044	1.31289	0.212453
Q7XVC6	OSJNBa0072D21.16 protein	OSJNBa0084N21.2	0.863636	1.07576	0.212121
B9F8R5	AAI domain-containing protein	OsJ_11083	1.24152	1.45225	0.210725
Q6ER71	Os02g0321500 protein	Os02g0321500	0.787768	0.998165	0.210398
Q6K6K7	Ubiquitin-like modifier-activating enzyme 5	Os02g0506500	0.751159	0.960845	0.209686
Q10S76	Expressed protein	LOC_Os03g03949	1.01902	1.2283	0.209275
Q7XTK3	Amidase 1	AMI1	0.99078	1.19995	0.209168
A2ZWS4	Uncharacterized protein	OsJ_03090	0.808274	1.01715	0.20888
Q7XVB8	OSJNBa0072D21.8 protein	OSJNBa0072D21.8	0.743725	0.952444	0.208719
Q0D799	Os07g0274700 protein (Fragment)	Os07g0274700	0.788571	0.994286	0.205714
Q84ZE8	Auxin-regulated protein-like	P0683C09.118	0.949416	1.15486	0.205447
Q9LGL5	Os01g0160100 protein	Os01g0160100	0.870655	1.07599	0.205335
Q75IS1	Peroxidase	Os05g0162000	0.550946	0.756186	0.20524
Q5JNF3	Os01g0730500 protein	Os01g0730500	1.16852	1.37222	0.203704
P0C477	30S ribosomal protein S18, chloroplastic	rps18	0.845015	1.04787	0.202856
B9FEA3	Uncharacterized protein	OsJ_14164	0.887259	1.08983	0.202566
B9FMH1	Pyridoxal phosphate homeostasis protein	Os05g0150000	0.814761	1.01592	0.201158
A3BJN7	Uncharacterized protein	OsJ_24212	0.845898	1.04656	0.200665
Q0DK70	Os05g0188100 protein	Os05g0188100	0.860672	1.06132	0.20065
A0A0P0VFT3	Os02g0184400 protein	Os02g0184400	0.965483	1.16555	0.200067
B9FKC1	Os05g0114600 protein	Os05g0114600	0.72988	0.929695	0.199815
Q7Y1J0	PRA1 family protein	OSJNBa0094F01.3	0.846743	1.04598	0.199234
B9EUF8	PfkB domain-containing protein	OsJ_04093	0.653529	0.852429	0.1989
Q2R1S1	Harpin binding protein 1, putative, expressed	LOC_Os11g38260	1.24045	1.43865	0.198202
Q75L39	Os05g0136900 protein	Os05g0136900	0.871104	1.0674	0.196293
Q7FAX1	Peroxygenase	PXG	0.980522	1.1767	0.196174
A3AMT2	Cytochrome b5 heme-binding domain-containing protein	OsJ_12608	0.636153	0.831981	0.195829
Q10M68	Serologically defined breast cancer antigen NY-BR-84, putative, expressed	LOC_Os03g20520	0.84355	1.03934	0.195791
Q84P62	OSJNBa0087O24.10 protein	Os04g0665800	1.12034	1.3159	0.195567
Q851F9	Probable zinc metalloprotease EGY3, chloroplastic	EGY3	1.02978	1.22485	0.195067
Q6YZJ0	Os08g0558200 protein	Os08g0558200	1.26621	1.46014	0.193932
B9EVI2	Uncharacterized protein	OsJ_04503	0.750729	0.944312	0.193583
Q10BT3	Acyl-activating enzyme 18, putative, expressed	LOC_Os03g59080	1.15882	1.3521	0.193277
Q94GB7	Uncharacterized protein OSJNBb0016M10.6	OSJNBb0016M10.6	1.31284	1.50584	0.192996
Q94DD0	Os01g0859200 protein	Os01g0859200	0.900917	1.09385	0.192929
Q2QQY9	ABA-responsive protein, putative, expressed	LOC_Os12g29400	0.635642	0.828493	0.192852
Q10LG9	Beta-amylase	LOC_Os03g22790	0.907819	1.09959	0.19177
B9G1I1	HATPase_c domain-containing protein	OsJ_27736	0.651536	0.842179	0.190642
Q94HA2	Os03g0760600 protein	LOC_Os03g55270	0.706503	0.896309	0.189807
B9EU42	Histone-lysine N-methyltransferase	OsJ_00897	0.820096	1.00957	0.189474
A0A0N7KKH3	Os05g0299200 protein	Os05g0299200	0.84769	1.03633	0.188643
D0TZG4	Pullulanase	PUL	0.780564	0.968652	0.188088
Q10LX4	Probable calcium-binding protein CML27	CML27	0.809091	0.99697	0.187879
B9G334	Hat1_N domain-containing protein	OsJ_29003	0.852525	1.0404	0.187879
Q6EPV2	Os02g0582400 protein	Os02g0582400	0.740741	0.927609	0.186869
Q9FYP9	Importin subunit alpha-2	Os01g0158000	0.686207	0.872414	0.186207
Q5Z407	Os06g0731400 protein	B1206D04.21-1	0.733974	0.919872	0.185897
B9FHK2	Uncharacterized protein	OsJ_19406	0.91446	1.0998	0.185336
Q06397	Derlin-1	DER1	1.14903	1.3329	0.183871
Q6I5V5	Amidophosphoribosyltransferase	Os05g0430800	1.3155	1.4992	0.183697
Q2QVJ6	NADP-dependent oxidoreductase P2, putative, expressed	LOC_Os12g12580	1.16136	1.34436	0.183007
B9F754	Importin N-terminal domain-containing protein	OsJ_10217	1.1254	1.30818	0.182784
Q7XS49	OSJNBa0035M09.15 protein	Os04g0606800	0.4272	0.6096	0.1824
Q6K851	Os02g0804400 protein	Os02g0804400	1.04789	1.22971	0.181818
Q9FRA7	REF/SRPP-like protein Os05g0151300/LOC_Os05g05940	Os05g0151300	1.04657	1.22609	0.17952
Q6ZJI3	Os08g0550100 protein	Os08g0550100	0.914894	1.09436	0.179463
Q6ZLL2	Peptidylprolyl isomerase	OJ1118_D07.22	1.29651	1.47564	0.179134
Q69LL7	Os08g0313200 protein	B1136D08.130	1.04856	1.22726	0.1787
Q6ZFJ0	Os08g0502400 protein	Os08g0502400	0.670549	0.84914	0.178591
Q0D551	Os07g0582400 protein	Os07g0582400	1.0892	1.26761	0.178404
B9FPV6	CBM20 domain-containing protein	OsJ_18727	0.861021	1.03878	0.177763
Q0DXF4	Os02g0756800 protein	Os02g0756800	0.799216	0.976494	0.177277
Q9AS76	Kinase interacting protein 1-like	P0028E10.16	1.01268	1.18941	0.176734
E9KIR0	Photosystem II reaction center protein H	psbH	1.38806	1.56469	0.176627
Q5JJP7	Os01g0924400 protein	Os01g0924400	0.846821	1.02312	0.176301
Q8H4E0	Os07g0630800 protein	P0011H09.138	0.933724	1.10952	0.175793
B9F7N2	Derlin	OsJ_13400	0.870852	1.04664	0.175785
Q6KA00	Os02g0822600 protein	OJ1119_A01.23-1	0.821649	0.996843	0.175194
Q67W64	Methyltransferase-like	Os06g0646000	0.882171	1.05736	0.175194
Q75LD8	Os03g0843400 protein	OSJNBa0032G11.6	0.916727	1.09183	0.175102
Q9FXT8	26S proteasome regulatory particle triple-A ATPase subunit4	OsRPT4	0.900372	1.07428	0.173906
Q0D3N3	Peroxidase (Fragment)	Os07g0676900	0.528571	0.701863	0.173292
B9F7X4	Uncharacterized protein	OsJ_10548	0.737896	0.911055	0.173159
Q8LI32	Putative oxidoreductase, FAD-binding	OJ1339_F05.130	1.00693	1.18002	0.173083
B9FR99	Uncharacterized protein	OsJ_19960	0.460317	0.63212	0.171802
Q2QND8	Os12g0569300 protein	LOC_Os12g38150	0.576541	0.748173	0.171632
Q6Z8Z7	Hydroperoxide lyase	SLM1	0.983347	1.1536	0.170258
Q7XIJ5	Os07g0546100 protein	OJ1612_A04.102	0.776632	0.946735	0.170103
Q10SM6	Os03g0117200 protein	LOC_Os03g02600	0.859763	1.02981	0.170042
Q0JCS3	Os04g0452100 protein	Os04g0452100	0.901345	1.0713	0.169955
Q7XIK0	Os07g0565600 protein	OJ1773_H01.112-1	1.17213	1.34112	0.168987
Q6L4L8	Os05g0361900 protein	Os05g0361900	1.01261	1.18108	0.168468
Q84YJ5	Os08g0510800 protein	Os08g0510800	0.993289	1.16168	0.168395
Q5N7L5	Met-tRNAi formyl transferase-like	Os01g0687500	0.945187	1.11319	0.168004
Q9AWQ3	Os01g0322800 protein	Os01g0322800	0.902798	1.07069	0.167894
Q6EUD4	Os02g0245100 protein	Os02g0245100	0.977032	1.14458	0.16755
Q8LHV5	Os07g0418000 protein	P0025D09.105-1	1.00329	1.17053	0.167235
Q7XAA5	Os03g0758900 protein	LOC_Os03g55164	0.902861	1.06986	0.166999
Q6Z6Y1	Os02g0130100 protein	Os02g0130100	0.868508	1.03536	0.166851
Q6AUW4	Os05g0500400 protein	Os05g0500400	1.1917	1.35848	0.166782
A3BWG0	Uncharacterized protein	OsJ_28520	0.855219	1.02155	0.16633
Q7XI92	Os07g0580900 protein	Os07g0580900	0.783654	0.949519	0.165865
B9FTN9	Uncharacterized protein	OsJ_21625	0.73741	0.902878	0.165468
Q84PB7	Protein THYLAKOID FORMATION1, chloroplastic	THF1	1.07438	1.23948	0.165096
Q7F4T2	50S ribosomal protein L14, chloroplastic	rpl14	1.07435	1.23922	0.164871
Q8S7H8	Os03g0778100 protein	OSJNBa0010I09.4	1.05127	1.21373	0.162458
Q7XSN6	Germin-like protein 4-1	Os04g0617900	0.89464	1.05619	0.161553
Q0D4J7	Serine/threonine-protein kinase SAPK2	SAPK2	0.681943	0.843365	0.161423
A0A0P0W2C1	Os03g0689900 protein	Os03g0689900	0.710233	0.871327	0.161094
B9GCP8	Aminotran_5 domain-containing protein	OsJ_35790	0.868622	1.02932	0.160701
Q9LRI6	Mitochondrial aldehyde dehydrogenase ALDH2a	Aldh2a	0.51875	0.679167	0.160417
A0A0P0VFD3	Os02g0177600 protein (Fragment)	Os02g0177600	0.538857	0.699247	0.16039
Q2QLY4	5-methyltetrahydropteroyltriglutamate--homocysteine methyltransferase 2	Os12g0624000	0.914029	1.07352	0.159488
Q0ITS8	60S ribosomal protein L10-1	SC34	0.819277	0.978738	0.159461
F2ZBU6	4-alpha-glucanotransferase	OsDPE1	1.125	1.28441	0.15941
Q10QH0	Chloroplast 30S ribosomal protein S10, putative, expressed	LOC_Os03g10060	1.01202	1.17045	0.158425
Q5ZC51	Dipeptide epimerase	Os01g0138900	0.698448	0.856763	0.158315
Q0J8R9	Photosystem II 22 kDa protein 2, chloroplastic	PSBS2	0.819422	0.977199	0.157777
Q94HA5	Cytochrome P450 family protein, expressed	LOC_Os03g55240	1.01034	1.16796	0.157623
B9FI49	FAS1 domain-containing protein	OsJ_19551	0.853333	1.01067	0.157333
Q652A8	UDP-glucose 4-epimerase 3	UGE-3	0.883333	1.04023	0.156897
Q9ZST0	50S ribosomal protein L5, chloroplastic	RPL5	0.897879	1.05466	0.156778
Q7XUM9	OSJNBa0064M23.16 protein	Os04g0581300	0.990672	1.14739	0.156716
Q10P12	V-type proton ATPase subunit a	LOC_Os03g14690	0.756933	0.91354	0.156607
Q5QLS1	Arabinogalactan protein-like	Os01g0668100	0.608586	0.765152	0.156566
Q8GT15	Os01g0947000 protein	Os01g0947000	0.823596	0.979864	0.156268
B9F0V7	Uncharacterized protein	OsJ_07374	0.664062	0.820312	0.15625
Q8H4J8	Aldo/keto reductase family-like protein	OJ1351_C05.128	1.7823	1.93852	0.156226
Q9ASK5	Os01g0110400 protein	Os01g0110400	0.709216	0.865295	0.15608
Q2R1N0	Glycosyltransferase	LOC_Os11g38650	1.27782	1.43235	0.154524
Q0D5S1	Os07g0539900 protein	Os07g0539900	0.748613	0.902967	0.154354
E9KIQ3	Cytochrome b559 subunit beta	psbF	1.04283	1.19715	0.154324
Q6YZK5	Os08g0359000 protein	Os08g0359000	1.16578	1.32007	0.154291
Q5WMX0	DIP3	dip3	0.678214	0.832387	0.154174
B9F8H3	NAD(P)-bd_dom domain-containing protein	OsJ_10876	1.24805	1.40206	0.15401
Q762B4	Proton pump-interactor BIP103	BIP103	0.985915	1.13984	0.153924
B9FIK8	Thioredoxin domain-containing protein	OsJ_17466	1.01809	1.17152	0.153433
Q6MW77	B1248C03.20 protein	B1248C03.20	0.560972	0.714382	0.15341
B9F0B4	Adenylyltransferase and sulfurtransferase MOCS3	MOCS3	0.712347	0.865672	0.153324
A0A0P0WRU0	Os06g0120732 protein	Os06g0120732	0.828657	0.981964	0.153307
Q6K3E9	F-box family protein-like	Os02g0813300	1.16875	1.32187	0.153125
Q0J6N4	Homeobox protein knotted-1-like 13	OSH45	1.41525	1.56825	0.153003
Q851Y9	Nascent polypeptide-associated complex subunit beta	LOC_Os03g63400	0.328378	0.481081	0.152703
Q6ZJC5	Os08g0478100 protein	Os08g0478100	0.923762	1.07525	0.151485
Q6Z2L1	CAAD domain-containing protein	P0617A09.29	1.12554	1.27667	0.151127
A2ZRM0	UBA domain-containing protein	OsJ_01233	1	1.15085	0.150852
Q6YUT2	Os02g0119400 protein	Os02g0119400	0.812453	0.963241	0.150788
Q5NAM3	Branched-chain amino acid aminotransferase-like	Os01g0238500	0.815463	0.966083	0.150621
Q6K929	Os02g0496900 protein	Os02g0496900	1.09821	1.24882	0.150614
A3AA67	Uncharacterized protein	OsJ_07953	1.05777	1.20796	0.150193
Q6Z5K4	Os02g0725200 protein	Os02g0725200	0.946157	1.09572	0.149563
Q5JN54	Os01g0750800 protein	P0046E05.18-1	0.831173	0.980556	0.149383
Q8LI89	Glutamine-dependent NAD(+) synthetase	OJ1641_C04.125	0.860767	1.0099	0.149134
Q84QA8	Uncharacterized protein OJ1012B02.13	OJ1012B02.13	0.828559	0.977468	0.148909
Q8L570	Lipase class 3-like protein	OJ1116_C07.9	1.53238	1.68124	0.148865
Q652P4	Cleavage and polyadenylation specificity factor subunit 2	Os09g0569400	0.941176	1.08951	0.148338
Q7XTY9	Copper chaperone for superoxide dismutase, chloroplastic	CCS	0.786317	0.934396	0.148079
B9F4M2	Uncharacterized protein	OsJ_08959	0.923316	1.07137	0.14805
P35681	Translationally-controlled tumor protein homolog	TCTP	1.08358	1.2311	0.147517
B9FT96	Uncharacterized protein	OsJ_21342	0.656442	0.803681	0.147239
B9F7D0	Os03g0279950 protein	Os03g0279950	1.0146	1.16041	0.145807
Q7XPT6	NUDIX family hydrolase	OsJ_16697	0.918384	1.06396	0.145571
Q0ITU3	Os11g0216300 protein (Fragment)	Os11g0216300	0.838995	0.984516	0.145521
Q5JJV5	Putative ABC transporter	P0458E05.27	1.13785	1.28329	0.145444
Q688X8	putative heat shock protein, hsp40	Os05g0562300	0.713604	0.858733	0.145128
Q7XQP4	Serine/threonine-protein kinase SAPK7	SAPK7	0.952338	1.09712	0.144784
Q9FWB8	Putative Oxa1 protein	OSJNBb0018B10.22	0.717308	0.861538	0.144231
Q8LHL4	Os07g0623000 protein	P0524E08.108	0.735599	0.879403	0.143804
Q9AWZ8	3-methyl-2-oxobutanoate hydroxymethyltransferase 1, mitochondrial	KPHMT1	1.1167	1.26032	0.143627
Q6ZFT9	Pyrophosphate--fructose 6-phosphate 1-phosphotransferase subunit alpha	PFP-ALPHA	0.826681	0.970265	0.143584
Q6H5H8	Os09g0278700 protein	Os09g0278700	0.882605	1.02571	0.143102
Q6YYJ6	Os08g0172200 protein	OJ1590_E05.35-1	1.12037	1.26312	0.142747
Q0D5P8	Oxygen-evolving enhancer protein 3, chloroplastic	Os07g0544800	1.31138	1.45401	0.142631
Q6J657	Cell death associated protein	Os05g0410200	0.78752	0.93007	0.14255
B9FNW3	Protein kinase domain-containing protein	OsJ_18066	0.765963	0.90757	0.141607
Q7XTB1	Eukaryotic translation initiation factor 3 subunit M	OSJNBa0094O15.2	0.973002	1.1145	0.1415
Q10CW5	NAD dependent epimerase/dehydratase family protein, expressed	LOC_Os03g53690	0.803787	0.945243	0.141456
A3BFI8	Rhodanese domain-containing protein	OsJ_22702	0.666935	0.808065	0.141129
Q8SA06	Os01g0967900 protein	Os01g0967900	1.0183	1.15936	0.141069
Q84YK8	Probable lipoxygenase 8, chloroplastic	CM-LOX2	0.606824	0.747857	0.141032
Q84YY4	Os08g0292600 protein	Os08g0292600	0.936378	1.07722	0.140837
Q60DT7	Os05g0190500 protein	Os05g0190500	1.18657	1.32738	0.14081
Q6Z2M5	Small nuclear ribonucleoprotein E	Os02g0126700	1.2128	1.35322	0.140427
Q650W4	Os09g0565400 protein	Os09g0565400	0.638132	0.77821	0.140078
Q69XR7	Acyl-coenzyme A oxidase	Os06g0354500	0.891661	1.03173	0.140066
Q10PV6	50S ribosomal protein L15, chloroplast, putative, expressed	LOC_Os03g12020	0.922498	1.06125	0.138755
E9KIN4	30S ribosomal protein S2, chloroplastic	rps2	0.842884	0.981423	0.138539
B9FUI2	Uncharacterized protein	OsJ_25347	0.98419	1.12253	0.13834
A0A0P0Y9Y8	Os12g0430000 protein (Fragment)	Os12g0430000	0.824893	0.961562	0.136669
Q8GTK9	Putative asparaginyl-tRNA synthetase, chloroplast/mitochondrial	OJ1753_E03.117	0.960239	1.09667	0.136431
Q67TS4	Glycosyltransferase	Os02g0206100	1.13481	1.27111	0.136296
Q7XXR3	GDSL-like Lipase/Acylhydrolase family protein, expressed	LOC_Os11g48070	1.22371	1.35981	0.136098
P27777	16.9 kDa class I heat shock protein 1	HSP16.9A	0.731638	0.867232	0.135593
B9G280	PAP_fibrillin domain-containing protein	OsJ_28458	0.503049	0.638353	0.135304
Q6Z4I1	Os07g0191000 protein	Os07g0191000	1.07765	1.21269	0.135044
Q5VND2	Os06g0149900 protein	Os06g0149900	1.18158	1.31648	0.134905
A0A0P0W2S8	Os03g0704100 protein (Fragment)	Os03g0704100	1.10669	1.24157	0.134873
A3BH76	Uncharacterized protein	OsJ_23335	0.824095	0.958492	0.134396
Q8H855	Expressed protein	LOC_Os03g12560	0.91449	1.04844	0.133951
B9F4B5	Uncharacterized protein	OsJ_05923	0.703745	0.837339	0.133594
Q9FE02	Cytochrome c oxidase subunit	COX6b2	1.20115	1.3344	0.133248
E9KIN9	30S ribosomal protein S14, chloroplastic	rps14	1.039	1.17217	0.133168
Q8GZY2	Putative 50S ribosomal protein L10	OSJNBa0013D02.20	0.929927	1.06211	0.132182
Q0JCU7	Zeaxanthin epoxidase, chloroplastic	ZEP	1.23707	1.36919	0.132121
A0A0N7KCY0	Os01g0357100 protein	Os01g0357100	0.943794	1.07557	0.131772
B9G9R2	Uncharacterized protein	OsJ_33208	0.937135	1.06871	0.131579
A2ZSM9	Uncharacterized protein	OsJ_01587	0.377586	0.508621	0.131034
Q53RK7	Peptidylprolyl isomerase	LOC_Os03g50080	1.15287	1.28376	0.130891
Q6VAK4	Histidine-containing phosphotransfer protein 2	AHP2	1.22097	1.35161	0.130645
Q6AVZ3	Peroxidase	Os05g0135500	1.17594	1.30651	0.13057
Q9LGZ3	Os01g0290000 protein	Os01g0290000	1.00242	1.13285	0.130435
Q942X6	Os01g0935700 protein	P0492G09.27-1	0.993333	1.12333	0.13
Q6Z702	Os02g0125100 protein	Os02g0125100	0.98402	1.11389	0.129873
Q75LD0	Os03g0844100 protein	OSJNBa0032G11.13	0.824711	0.954352	0.129641
B9FY25	Uncharacterized protein	OsJ_24853	0.804389	0.933787	0.129398
A3AEW7	Uroporphyrinogen-III synthase	OsJ_09696	0.886717	1.01604	0.129323
E9KIN2	DNA-directed RNA polymerase subunit beta	rpoC1	0.941633	1.07056	0.128925
Q8GVE1	Chitin-inducible gibberellin-responsive protein 2	CIGR2	1.14934	1.27756	0.128225
Q8W2X5	Flavanone 3-dioxygenase 2	F3H-2	0.859854	0.987591	0.127737
Q947X8	Uncharacterized protein OSJNBa0067N01.19	OSJNBa0067N01.19	0.444553	0.572208	0.127655
Q6ASR0	Os05g0147500 protein	Os05g0147500	0.828697	0.956076	0.127379
Q8GVV8	Patatin	OJ1705_C03.112	0.502285	0.629414	0.127129
Q6ESB6	Os02g0833400 protein	Os02g0833400	0.949198	1.07576	0.12656
Q8LNM7	Eukaryotic aspartyl protease family protein, expressed	OSJNBa0040D23.17	0.650552	0.776934	0.126381
Q5Z6B8	Os06g0530200 protein	Os06g0530200	0.865314	0.990775	0.125461
Q10SU0	Os03g0111200 protein	LOC_Os03g02040	0.834686	0.960097	0.12541
Q0DG05	Photosystem I reaction center subunit VI, chloroplastic	PSAH	0.839656	0.964977	0.125321
Q6YTH5	Os02g0567800 protein	Os02g0567800	1.02729	1.15249	0.125201
Q65XC3	Os05g0529200 protein	Os05g0529200	0.816182	0.941335	0.125153
A0A088BVM4	Ribulose bisphosphate carboxylase large chain (Fragment)	rbcL	0.897845	1.02241	0.124569
Q8GSE9	Os07g0613200 protein	P0616D06.101	0.759771	0.884315	0.124544
Q6K6Q1	Phenylalanine ammonia-lyase	Os02g0626400	0.410888	0.535021	0.124133
Q0DIB3	Os05g0402900 protein	Os05g0402900	0.618076	0.742191	0.124115
P12153	30S ribosomal protein S19, chloroplastic	rps19-A	1.02701	1.15068	0.123673
E9KIT3	NAD(P)H-quinone oxidoreductase subunit I, chloroplastic	ndhI	1.03104	1.15449	0.123448
Q5Z6P5	Acylphosphatase	Os06g0264700	1.07176	1.19512	0.123358
Q6Z2T4	Putative ATPase	OJ1118_G04.14	0.944444	1.06741	0.122961
Q0DLG8	Os05g0103100 protein	Os05g0103100	0.766191	0.889133	0.122942
Q10R99	Endonuclease/Exonuclease/phosphatase family protein, expressed	LOC_Os03g07080	0.709845	0.83247	0.122625
Q5JK67	Os01g0958100 protein	OJ1294_F06.26-1	0.806191	0.928712	0.12252
A0A0P0WLC1	Ferrochelatase (Fragment)	Os05g0361200	1.0033	1.12573	0.122434
Q53PX6	AT3g10020/T22K18_16	LOC_Os11g05170	0.69795	0.820098	0.122148
Q9SXQ6	Flap endonuclease 1-A	FEN1A	0.663278	0.78526	0.121982
Q84YJ8	Os08g0510400 protein	Os08g0510400	0.934741	1.05662	0.121881
Q7XV15	OSJNBa0064H22.3 protein	Os04g0447500	0.925279	1.04706	0.121786
Q69IX0	Protein RER1	B1100F03.101	0.727273	0.848974	0.121701
Q75GR6	50S ribosomal protein L17, putative, expressed	LOC_Os03g60100	0.881903	1.0035	0.121597
A0A0P0W524	Os03g0818000 protein	Os03g0818000	0.552727	0.674182	0.121455
A0A0N7KQI0	Os09g0287300 protein	Os09g0287300	0.998234	1.11948	0.121248
A0A0P0Y4V7	Os11g0644100 protein	Os11g0644100	0.975771	1.09692	0.121145
Q5VP89	Os06g0584200 protein	P0498C03.39-1	0.925466	1.04658	0.121118
B9G261	Uncharacterized protein	OsJ_28413	0.809343	0.929929	0.120587
A0A0P0Y3G3	Os11g0544800 protein (Fragment)	Os11g0544800	0.955572	1.07613	0.120554
B9FAM2	Uncharacterized protein	OsJ_12133	0.779174	0.899461	0.120287
P0C5D6	Serine/threonine-protein kinase SAPK3	SAPK3	0.826125	0.946161	0.120035
Q2QN73	Purple acid phosphatase	LOC_Os12g38760	1.15286	1.27286	0.12
Q69IU2	Os09g0518800 protein	P0498F03.9	1.05567	1.17559	0.119914
Q6YTI3	Thioredoxin-like 4, chloroplastic	Os02g0567100	1.03953	1.15942	0.119895
Q2QX45	Calcium-dependent protein kinase 28	CPK28	0.628882	0.748447	0.119565
B9F473	PDZ domain-containing protein	OsJ_08862	0.890479	1.00991	0.119428
Q69P84	Aldehyde dehydrogenase	OJ1344_B01.27-1	0.856293	0.975194	0.118901
Q6ZCC4	Succinate dehydrogenase subunit 6, mitochondrial	SDH6	1.08725	1.20606	0.118812
Q5JMX3	Os01g0752800 protein	Os01g0752800	0.857451	0.976242	0.11879
Q5VSB7	Superoxide dismutase [Fe] 2, chloroplastic	Os06g0143000	0.899602	1.01839	0.118787
Q8RUM9	Amidophosphoribosyltransferase	OSJNBb0008G24.26	1.09639	1.21513	0.118743
B9FV17	Importin N-terminal domain-containing protein	OsJ_25691	0.762887	0.881443	0.118557
Q7F1U1	Peroxidase	OJ1167_G06.124	0.741427	0.859767	0.11834
Q8SAY0	50S ribosomal protein L18, chloroplastic	RPL18	0.947828	1.06615	0.118323
Q6ATD8	Os05g0275000 protein	Os05g0275000	0.853026	0.971182	0.118156
Q5SN39	Os01g0663500 protein	Os01g0663500	0.728661	0.846634	0.117974
Q69TB0	Os09g0297100 protein	Os09g0297100	0.754206	0.871963	0.117757
Q6L5E0	Uncharacterized protein OJ1651_G11.5	OJ1651_G11.5	0.825718	0.943389	0.117671
B9F1E6	MSP domain-containing protein	OsJ_07762	0.826378	0.943787	0.117409
Q69V59	Os06g0608500 protein	Os06g0608500	0.56587	0.682601	0.116732
Q7XSA2	Protein argonaute 1B	AGO1B	0.96303	1.07965	0.116622
B9FAZ8	Uncharacterized protein	OsJ_09351	0.606239	0.722778	0.116539
Q7XQP9	GrpE protein homolog	OSJNBa0084A10.6	0.919876	1.03581	0.115935
Q6ZK86	Os08g0504500 protein	Os08g0504500	1.18804	1.30396	0.115923
B9F5Y2	Uncharacterized protein	OsJ_12764	1.13575	1.25161	0.115862
Q0JIZ1	Protein PLASTID TRANSCRIPTIONALLY ACTIVE 12, chloroplastic	PTAC12	0.801124	0.916854	0.11573
Q10PW8	DnaK protein, expressed	LOC_Os03g11910	0.709125	0.824665	0.11554
Q10N92	Os03g0278200 protein	LOC_Os03g17000	0.922264	1.03779	0.115529
Q84R46	Uncharacterized protein OSJNBb0016H12.14	OSJNBb0016H12.14	0.85	0.965517	0.115517
Q2QS14	UDP-glucose 6-dehydrogenase 4	UGD4	0.669439	0.784708	0.115269
B9FD94	zinc_ribbon_10 domain-containing protein	OsJ_16589	0.640827	0.755814	0.114987
Q6Z1Y6	Serotonin N-acetyltransferase 2, chloroplastic	SNAT2	1.22973	1.34444	0.114715
A0A0P0WNT5	Os05g0480000 protein	Os05g0480000	0.82339	0.937685	0.114294
Q941F5	Os11g0592200 protein	PR4	0.683871	0.798157	0.114286
B9F7J3	Uncharacterized protein	OsJ_13330	0.748913	0.863043	0.11413
Q9LHZ0	Methylthioadenosine/S-adenosyl homocysteine nucleosidase	Os06g0112200	1.20913	1.32319	0.114068
A3ABM0	4-hydroxy-4-methyl-2-oxoglutarate aldolase	OsJ_08480	0.837235	0.951059	0.113824
B9F0U2	Folate_rec domain-containing protein	OsJ_07340	0.857852	0.971446	0.113594
A3AJB5	U-box domain-containing protein	OsJ_11351	0.995126	1.10866	0.113532
A0A0P0VSE5	Os03g0122200 protein (Fragment)	Os03g0122200	0.912571	1.02608	0.113511
Q84TX6	Histidine acid phosphatase family protein, putative, expressed	LOC_Os03g60370	0.673186	0.786615	0.113429
B9EU97	Pyr_redox_2 domain-containing protein	OsJ_03953	1.10076	1.21412	0.113358
A0A0P0VFA8	Os02g0167000 protein	Os02g0167000	0.765009	0.878216	0.113208
B9FY56	SUMO-activating enzyme subunit	OsJ_24922	1.14764	1.26061	0.112971
Q5ZEL6	Putative arabinogalactan protein	P0041E11.13	0.461001	0.573923	0.112922
Q8S1I8	Signal recognition particle 54 kDa protein	srp54-1	0.792166	0.904798	0.112631
Q5JLZ9	Os01g0757500 protein	Os01g0757500	0.617781	0.730243	0.112462
Q9FW34	Os05g0101400 protein	Os05g0101400	0.872691	0.985095	0.112405
A3A354	Uncharacterized protein	OsJ_05379	0.791339	0.903543	0.112205
Q2R939	Expressed protein	LOC_Os11g10070	1	1.1122	0.112195
Q53JM9	Oxidoreductase, short chain dehydrogenase/reductase family, putative	OsJ_31167	0.929107	1.04091	0.111805
Q652G7	Os06g0256200 protein	P0624H09.7-1	0.779119	0.890766	0.111648
B9FYW1	Uncharacterized protein	OsJ_25898	1.1443	1.25581	0.111503
Q94DI2	Os01g0970700 protein	P0518C01.4-1	0.871225	0.982532	0.111307
Q6H527	Os02g0230100 protein	Os02g0230100	0.992581	1.10387	0.11129
B9G1E9	Patatin	OsJ_27669	0.242931	0.354113	0.111183
Q2R1Y6	ADP-ribosylation factor-like protein 5, putative, expressed	LOC_Os11g37640	0.851389	0.9625	0.111111
Q850L8	50S ribosomal protein L6, putative, expressed	OSJNBa0032E21.12	0.752713	0.863566	0.110853
Q5SNA6	Os06g0179000 protein	Os06g0179000	0.826687	0.937117	0.110429
Q93XI4	N-carbamoylputrescine amidase	CPA	0.942416	1.05252	0.110104
A0A0P0X6V5	Os07g0509800 protein (Fragment)	Os07g0509800	1.03259	1.1422	0.109609
Q6Z8K7	Os02g0750100 protein	Os02g0750100	1.21879	1.32837	0.109574
Q651D5	Probable aquaporin PIP2-7	PIP2-7	1.96757	2.07703	0.109459
Q2QM47	Serine/threonine-protein phosphatase BSL2 homolog	BSL2	1.04436	1.15378	0.109426
Q5JJV3	Os01g0966300 protein	Os01g0966300	0.740419	0.849602	0.109183
B9F642	WPP domain-containing protein	OsJ_09862	0.72044	0.829105	0.108664
A2ZRD9	AB hydrolase-1 domain-containing protein	OsJ_01142	1.31553	1.42412	0.108585
Q5KQK6	Os05g0179800 protein	Os05g0179800	0.519635	0.627854	0.108219
A3AI13	Uncharacterized protein	OsJ_10878	0.835715	0.943782	0.108067
Q7XXM9	Os09g0544700 protein	P0705E11.10	0.789381	0.897345	0.107965
Q10KN9	KH domain-containing protein, putative, expressed	LOC_Os03g25970	0.775064	0.882952	0.107888
A0A0P0WKZ0	Os05g0333200 protein	Os05g0333200	0.737259	0.844847	0.107588
B9FI59	RimM domain-containing protein	OsJ_19570	0.961983	1.06942	0.107438
Q6H444	Os09g0279400 protein	Os09g0279400	1.10596	1.21295	0.106995
B9FL26	N2227 domain-containing protein	OsJ_19164	0.680115	0.786744	0.106628
Q7XI67	Os07g0691200 protein	P0034A04.101-1	0.962863	1.06915	0.106283
Q69UI3	Os08g0117100 protein	Os08g0117100	0.797142	0.903205	0.106063
Q53K24	Adenylyl cyclase-associated protein		0.923131	1.02905	0.10592
Q5ZDX7	Os01g0614700 protein	P0410E01.39-1	0.894587	1	0.105413
Q0DJF5	Os05g0292800 protein	Os05g0292800	0.916154	1.02154	0.105385
Q8S9Z3	Os01g0969000 protein	Os01g0969000	1.08992	1.19502	0.105092
Q84QU2	Os08g0345400 protein	P0410E11.116	0.910268	1.0148	0.104533
B9FNL6	Ribosomal protein L15	OsJ_17876	0.721436	0.825898	0.104461
Q5Z9H3	Os06g0709000 protein	Os06g0709000	1.68666	1.79111	0.104447
A0A0P0VBL9	Os01g0899425 protein (Fragment)	Os01g0899425	1.17378	1.27807	0.104292
Q6Z0Z1	Os02g0135600 protein	Os02g0135600	1.04427	1.14844	0.104167
Q5ZBH8	Os01g0618100 protein	Os01g0618100	1.12931	1.23336	0.10405
B9EXB4	Os01g0530366 protein	Os01g0530366	0.342747	0.446727	0.103979
Q10SY1	Protein tyrosine phosphatase, putative, expressed	LOC_Os03g01750	0.975174	1.07912	0.10395
Q64MA8	ATPase	Os09g0521500	0.848765	0.952418	0.103652
Q9FTZ6	WAT1-related protein	Os01g0117900	0.642424	0.745455	0.10303
Q7XMP9	OSJNBb0059K02.12 protein	Os04g0650500	0.803541	0.906408	0.102867
Q6Z8L0	Mitochondrial transcription termination factor-like	Os02g0749800	0.763009	0.865831	0.102821
Q9AY71	Obg-like ATPase 1	OSJNBa0091J19.9	1.00925	1.11192	0.102663
B9FID1	Uncharacterized protein	OsJ_18487	0.769488	0.871863	0.102375
Q9SXF8	Aquaporin PIP 1-3	PIP1-3	0.59867	0.700665	0.101996
B9FUE8	X8 domain-containing protein	OsJ_25253	0.712389	0.814159	0.10177
Q9FRF5	Expressed protein	Os03g47270	0.854396	0.956044	0.101648
B9EYX4	CTP_transf_like domain-containing protein	OsJ_03085	0.961862	1.0634	0.101535
Q7X8I9	OSJNBa0014K14.17 protein	OSJNBa0014K14.17	0.941818	1.04333	0.101512
Q6K4D4	Os09g0471900 protein	Os09g0471900	1.11788	1.21936	0.101483
Q5N951	Os01g0869000 protein	P0677H08.27-1	0.974164	1.07533	0.101169
Q6ZBF6	Proton pump-interactor BIP131	BIP131	0.801288	0.902444	0.101156
Q7F2J9	OSJNBb0008G24.11 protein	OSJNBb0008G24.11	0.890654	0.991589	0.100935
B9FAW7	Uncharacterized protein	OsJ_09271	1.06688	1.16779	0.10091
A3ANF4	ML domain-containing protein	OsJ_12876	1.01175	1.11263	0.100881
Q10I42	HAD-superfamily hydrolase, subfamily IA, variant 3 containing protein, expressed	LOC_Os03g36750	1.07224	1.17311	0.100877
Q0JKF5	Os01g0678600 protein	Os01g0678600	0.923255	1.02413	0.100873
Q7XHS1	2Fe-2S iron-sulfur cluster protein-like	Os07g0489800	1.13519	1.23601	0.100818
Q65XT7	Os05g0131100 protein	Os05g0131100	0.885806	0.986126	0.10032
Q6AVV6	Nitrate transporter, putative	OSJNBb0024N19.9	0.808203	0.908413	0.10021
Q6ZDS0	Os08g0485900 protein	Os08g0485900	1.02332	1.1233	0.099984
Q5VP66	Os01g0644000 protein	Os01g0644000	0.918611	1.01845	0.0998372
Q65WW4	Cofac_haem_bdg domain-containing protein	OsJ_18901	0.493646	0.593353	0.0997067
Q7Y011	Serine/threonine protein phosphatase 2A regulatory subunit	OSJNBb0070O09.3	0.864474	0.963816	0.0993421
Q5NAY4	Histidinol dehydrogenase, chloroplastic	HDH	0.918001	1.01704	0.0990396
B7E9D7	Os01g0124650 protein	Os01g0124650	0.625314	0.724251	0.0989372
A0A146F8E4	Heading date 18	Hd18	0.8	0.898795	0.0987952
A0A482ESP0	MYB protein	MYB	0.139601	0.238367	0.0987654
B9G3G3	PKS_ER domain-containing protein	OsJ_29281	1.19477	1.29346	0.0986913
Q8H8C6	Expressed protein	LOC_Os03g04100	0.70273	0.801024	0.0982935
B7EIQ8	Os02g0125700 protein	Os02g0125700	0.951429	1.04965	0.0982162
Q8RUJ8	Os10g0204100 protein	LOC_Os10g13670	0.818329	0.916464	0.0981346
Q84NN4	Thioredoxin-like protein CDSP32, chloroplastic	CDSP32	1.41172	1.50967	0.0979551
Q84R31	Os03g0737900 protein	OSJNBb0016H12.28	1.05361	1.15152	0.0979021
Q5JKF2	DEAD-box ATP-dependent RNA helicase 40	Os01g0549400	0.652478	0.750318	0.0978399
Q5SMV5	Carboxypeptidase	Os06g0186400	0.961677	1.05951	0.0978359
Q7XVP0	OSJNBa0023J03.8 protein	Os04g0306400	0.789661	0.887255	0.0975936
Q10S55	ATP phosphoribosyltransferase, chloroplastic	Os03g0134300	1.06418	1.16175	0.097561
A0A0N7KJY7	Exocyst subunit Exo70 family protein	Os04g0685600	1.16135	1.25891	0.097561
Q6EP57	Os02g0578400 protein	Os02g0578400	0.901747	0.999308	0.097561
B9FXE1	Protein DETOXIFICATION	OsJ_24361	0.78163	0.878954	0.0973236
Q6ZK87	Erwinia chrysanthemi IndA protein homolog-like	Os08g0504400	0.7622	0.859411	0.0972115
Q7XH05	Probable aldehyde oxidase 1	Os10g0138100	0.783144	0.880182	0.0970387
A2ZVM0	Protein kinase domain-containing protein	OsJ_02684	0.850816	0.947552	0.0967366
Q7XHR0	Peptidylprolyl isomerase	Os07g0490400	1.19284	1.2895	0.0966663
B9EWL5	Thioredoxin domain-containing protein	OsJ_04864	0.831498	0.928095	0.0965966
Q53Q51	Os11g0151300 protein	LOC_Os11g05370	0.382757	0.479239	0.096482
Q7XUB7	OSJNBb0078D11.11 protein	OSJNBb0078D11.11	0.613088	0.709529	0.0964409
Q2QLX5	Cysteine synthase	LOC_Os12g42980	0.897958	0.994359	0.0964014
Q7F1U0	Peroxidase	OJ1167_G06.125	0.606691	0.702933	0.0962417
Q7XQV1	OSJNBb0079B02.1 protein	Os04g0640500	0.915909	1.01212	0.0962121
Q9XFE4	Peptidylprolyl isomerase	Os04g0352400	0.595212	0.690675	0.0954632
Q5VQK9	Protein CHLOROPLAST ENHANCING STRESS TOLERANCE, chloroplastic	CEST	0.970901	1.06627	0.0953696
Q8H8K1	Putative vacuolar sorting receptor protein	OSJNBb0078C13.14	0.784029	0.87931	0.0952813
Q9FDZ1	Cytochrome P450	CYP72A18	1.35601	1.45123	0.0952223
Q5VP52	Os06g0145800 protein	Os06g0145800	0.775318	0.870504	0.0951854
Q94DM2	Peroxidase	prx22	0.692651	0.787349	0.0946977
Q8W3G2	Glycerol-3-phosphate acyltransferase, chloroplastic	OSJNBa0035H01.8	0.89418	0.988757	0.0945767
Q8LR94	Os01g0805200 protein	Os01g0805200	0.686763	0.781127	0.0943644
Q94GE5	Protein kinase domain containing protein, expressed	OJ1111_B11.15	1.07394	1.16821	0.0942699
C7J3N7	Os06g0177000 protein	Os06g0177000	1.08722	1.18143	0.0942104
Q6Z7V2	24.1 kDa heat shock protein, mitochondrial	HSP24.1	0.623454	0.717481	0.0940268
Q0DJP7	Os05g0244600 protein (Fragment)	Os05g0244600	0.881106	0.975115	0.0940092
Q6H6R9	ATP-dependent zinc metalloprotease FTSH 7, chloroplastic	FTSH7	1.03485	1.12871	0.0938551
A3AGJ2	Uncharacterized protein	OsJ_10316	1.1516	1.24541	0.093809
B9FVA3	Uncharacterized protein	OsJ_22930	1.13072	1.22415	0.0934316
B7F956	Os01g0227700 protein	Os01g0227700	0.492585	0.585972	0.0933868
Q9LI27	Os01g0235900 protein	Os01g0235900	0.789436	0.882779	0.093343
Q6F2U8	DNA helicase family protein, expressed	OSJNBa0010D22.27	0.823402	0.916576	0.0931744
Q6ZKK5	Os08g0206600 protein	OJ1119_C05.21-1	0.990256	1.08329	0.0930287
B9FUW1	Peroxidase	OsJ_25573	0.974648	1.06761	0.0929577
Q7XTJ6	OSJNBa0020P07.8 protein	Os04g0118900	1.08701	1.17953	0.0925197
Q6ESG1	Probable sodium/metabolite cotransporter BASS4, chloroplastic	BASS4	0.853899	0.946253	0.0923543
Q7Y090	Glucan endo-1,3-beta-glucosidase 5, putative, expressed	OSJNBa0075A22.22	0.81298	0.905094	0.0921144
A3BKF2	Protein LHCP TRANSLOCATION DEFECT	LTD	0.630198	0.722277	0.0920792
Q75HJ9	Expressed protein	LOC_Os03g58970	1	1.09207	0.0920651
Q0E1I7	Os02g0437200 protein	Os02g0437200	0.79046	0.882453	0.0919932
B7F9Q5	Os06g0474200 protein	Os06g0474200	0.724024	0.816016	0.0919921
B9FVM5	Uncharacterized protein	OsJ_23192	1.08633	1.17826	0.091936
Q8H668	Os06g0115200 protein	Os06g0115200	0.45232	0.544244	0.0919244
B9FM04	Os05g0104650 protein	Os05g0104650	1.01438	1.10624	0.0918654
Q5N8G1	2-C-methyl-D-erythritol 4-phosphate cytidylyltransferase, chloroplastic	ISPD	0.92819	1.02005	0.0918591
Q6K5Q1	Peptidylprolyl isomerase	Os02g0491400	0.980614	1.07242	0.0918069
Q0DGG8	Probable serine acetyltransferase 5	SAT5	0.861453	0.953202	0.0917488
B9FLA7	Starch synthase, chloroplastic/amyloplastic	OsJ_19328	0.89002	0.98167	0.0916497
Q67WD3	Os06g0639500 protein	Os06g0639500	0.763514	0.85473	0.0912162
Q6F3B3	Expressed protein	OsJ_12869	0.75853	0.849738	0.0912073
Q2R1V2	Barwin, putative, expressed	LOC_Os11g37950	0.531142	0.622261	0.0911188
Q7FB12	NAD(P)H-quinone oxidoreductase subunit M, chloroplastic	ndhM	1.15725	1.24821	0.0909599
Q6ZKB8	Os08g0430700 protein	Os08g0430700	0.761596	0.852505	0.0909091
Q6ZGM0	Os02g0117100 protein	Os02g0117100	1.10817	1.19896	0.0907863
Q67TV5	Nuclear transport factor 2 (NTF2)-like protein	B1012G11.37-1	1.12843	1.21887	0.0904432
Q10P60	26.7 kDa heat shock protein, chloroplastic	HSP26.7	0.770326	0.860765	0.0904382
Q338Z5	Os10g0377400 protein	LOC_Os10g23100	0.731746	0.822164	0.0904181
Q7X6P0	OSJNBb0004G23.11 protein	Os04g0106400	0.980627	1.0709	0.0902721
Q2QLY6	Dihydrofolate synthetase/folylpolyglutamate synthetase, putative, expressed	LOC_Os12g42870	1.0032	1.09343	0.0902296
Q10MH4	Os03g0308800 protein	LOC_Os03g19560	0.75485	0.844797	0.0899471
Q6AUV1	Xanthine dehydrogenase	XDH	0.83306	0.922641	0.0895812
Q10N20	Mitogen-activated protein kinase 5	MPK5	0.739282	0.82886	0.0895783
Q10CS9	Os03g0781400 protein	LOC_Os03g56869	0.871649	0.961209	0.0895608
Q6Z4T7	Os08g0175200 protein	Os08g0175200	0.90379	0.993197	0.0894072
P20907	Cysteine proteinase inhibitor 2	Os05g0494200	0.972855	1.06217	0.089317
Q5ZDX2	Os01g0615100 protein	Sci2	0.716526	0.80579	0.0892642
P12330	Chlorophyll a-b binding protein 1, chloroplastic	CAB1R	1.05702	1.14603	0.0890108
Q0DFF0	Os05g0594800 protein (Fragment)	Os05g0594800	1.03632	1.12519	0.0888717
Q6K9T5	Membrane-associated salt-inducible protein-like	Os02g0829800	0.836469	0.924747	0.0882779
B9FCX4	ATPase_AAA_core domain-containing protein	OsJ_16474	0.958032	1.04631	0.0882779
Q6K4A2	Putative plastidic general dicarboxylate transporter	OJ1595_D08.16	1.13781	1.22585	0.0880448
Q943W1	Os01g0501800 protein	Os01g0501800	1.35846	1.44632	0.0878611
A3CGY8	Histone H2A	OsJ_35959	0.194396	0.281961	0.0875657
Q5QM84	Two pore calcium channel protein 1	TPC1	1.01445	1.10193	0.0874799
Q9AUZ8	Uncharacterized protein OSJNBa0026O12.1	OSJNBa0026O12.1	1.01779	1.10524	0.0874503
Q0IT26	Os11g0425600 protein	Os11g0425600	0.631473	0.718897	0.0874243
Q7XBR2	ATP-dependent Clp protease proteolytic subunit	LOC_Os10g43050	0.906295	0.993705	0.0874092
P0C488	30S ribosomal protein S4, chloroplastic	rps4	0.971529	1.05883	0.0873033
A3AR68	Uncharacterized protein	OsJ_13866	0.704365	0.791667	0.0873016
A0A0P0WZL3	D-3-phosphoglycerate dehydrogenase	Os06g0655100	1.0655	1.15261	0.0871117
Q84UQ1	DEAD-box ATP-dependent RNA helicase 42	Os08g0159900	0.688077	0.775187	0.0871095
Q6YUR8	Cold shock domain protein 1	CSP1	0.829228	0.915935	0.0867065
Q8GTK2	Carboxypeptidase	P0047B07.116	1.14939	1.23597	0.0865847
Q0DWC9	Os02g0820700 protein (Fragment)	Os02g0820700	0.900207	0.986749	0.0865424
Q7F1K9	Probable (S)-ureidoglycine aminohydrolase	UGLYAH	1.00755	1.09409	0.0865385
Q6Z5P0	Os02g0739000 protein	Os02g0739000	0.635391	0.721811	0.0864198
Q10BX9	FAD synthetase, chloroplastic	RIBF	0.759705	0.846051	0.0863454
Q7F1X2	B1065G12.12 protein	B1065G12.12	0.867306	0.953557	0.0862514
B9FVH8	Uncharacterized protein	OsJ_23088	0.685038	0.771266	0.0862281
Q657T1	Peptidyl-prolyl cis-trans isomerase	Os01g0111100	0.989033	1.07514	0.0861089
Q651Z0	Os09g0476100 protein	Os09g0476100	0.816449	0.902505	0.0860566
Q0E4Q5	L-lactate dehydrogenase	Os02g0105400	0.701109	0.787163	0.0860539
Q8LNF2	Os10g0502000 protein	LOC_Os10g35810	1.14224	1.22813	0.0858914
B9FH86	Usp domain-containing protein	OsJ_18198	0.91974	1.00561	0.085866
A0A0P0WH35	Os05g0110300 protein (Fragment)	Os05g0110300	1.08885	1.17455	0.0856977
A0A0P0WI14	Os05g0150900 protein	Os05g0150900	0.767816	0.853442	0.0856261
Q7X7Y5	OSJNBb0062H02.3 protein	Os04g0321700	1.15325	1.23885	0.0855971
A0A0P0VLH7	Os02g0606000 protein (Fragment)	Os02g0606000	0.7422	0.827586	0.0853859
P45960	Tubulin beta-4 chain	TUBB4	0.687453	0.772487	0.085034
A3ACG9	ENTH domain-containing protein	OsJ_08790	0.458738	0.543689	0.0849515
Q9FU74	Os01g0143800 protein	Os01g0143800	0.954959	1.03972	0.084757
Q2QM48	Os12g0617800 protein	LOC_Os12g42300	0.862492	0.9469	0.0844076
Q6Z7F5	Os02g0564000 protein	Os02g0564000	0.970492	1.05484	0.0843517
Q6YSZ8	Os08g0547800 protein	Os08g0547800	0.459135	0.543269	0.0841346
Q6YUU2	Os02g0190600 protein	OSJNBb0031B09.22	0.726477	0.810503	0.0840263
B9EZS5	Uncharacterized protein	OsJ_06593	0.577636	0.661645	0.0840093
B9G2I5	Uncharacterized protein	OsJ_28642	0.898162	0.98215	0.0839884
A3AAM6	Uncharacterized protein	OsJ_08118	1.0034	1.08714	0.0837483
Q5W6J3	Os05g0204900 protein	Os05g0204900	0.782092	0.865836	0.0837438
Q5Z7N3	HMG protein	Os06g0728000	0.693149	0.776867	0.0837178
Q7XZH5	Os03g0810800 protein	OSJNBa0028F23.5	0.992863	1.07641	0.0835432
Q6YSE8	Os07g0608300 protein	Os07g0608300	0.926074	1.00951	0.0834356
A2ZRR6	Uncharacterized protein	OsJ_01274	1.02326	1.10659	0.0833333
Q6ATF8	Os05g0272900 protein	Os05g0272900	0.894133	0.977384	0.0832514
B9FNQ3	Lactoylglutathione lyase	OsJ_17937	1.01168	1.09487	0.0831943
Q7X723	OSJNBa0014K14.11 protein	OSJNBa0014K14.11	0.714056	0.797189	0.0831325
Q0DWY3	Os02g0787300 protein (Fragment)	Os02g0787300	0.773884	0.85686	0.0829752
Q7X7Q3	OSJNBa0019D11.4 protein	OSJNBa0019D11.4	0.809077	0.892019	0.0829421
Q6ZG42	Patatin	Os08g0477100	0.700263	0.782853	0.0825903
B9F0Z2	Eukaryotic translation initiation factor 2A	OsJ_07449	0.818236	0.90082	0.0825835
Q2QXT1	AMP-binding enzyme family protein, expressed	LOC_Os12g04990	0.849313	0.931832	0.0825189
B9F3Z9	Uncharacterized protein	OsJ_08701	1.04255	1.12491	0.082369
Q0D3V8	Os07g0663600 protein	Os07g0663600	0.585313	0.667387	0.0820734
O49830	Chitinase	LOC_Os11g47500	0.444191	0.526196	0.0820046
Q7XLG4	Cytochrome b-c1 complex subunit Rieske, mitochondrial	Os04g0398500	0.964475	1.04643	0.081957
Q94J17	Os01g0749200 protein	Os01g0749200	0.737922	0.819838	0.0819163
Q6ER49	Peroxidase	prx29	0.863813	0.945671	0.081858
Q7XTG7	7-hydroxymethyl chlorophyll a reductase, chloroplastic	HCAR	0.993243	1.07489	0.0816441
Q75H96	Os03g0666200 protein	LOC_Os03g46340	1.04902	1.13041	0.0813842
Q5KQJ9	Os05g0181000 protein	Os05g0181000	0.894102	0.975463	0.0813603
A0A0N7KKC7	Os05g0218400 protein	Os05g0218400	0.889032	0.970323	0.0812903
Q7X923	FACT complex subunit SPT16	SPT16	0.842321	0.92321	0.0808887
A3AC56	Glyco_transf_20 domain-containing protein	OsJ_08674	0.755653	0.836417	0.0807636
B9ETH2	Uncharacterized protein	OsJ_00626	0.962249	1.04294	0.0806937
Q53QR2	Ubiquitin-conjugating enzyme, putative		1.14371	1.22431	0.0806079
Q7XKD0	Thioredoxin X, chloroplastic	TRX-X	1.35859	1.43911	0.0805142
Q10L06	Os03g0363500 protein	LOC_Os03g24860	0.665358	0.745829	0.0804711
Q2QVL8	Os12g0225200 protein	LOC_Os12g12370	0.81761	0.897995	0.0803852
Q10BC6	Sugar transporter family protein, putative, expressed	LOC_Os03g60820	1.01486	1.0951	0.0802377
Q5JK35	Beta-glucosidase 5	BGLU5	0.773084	0.853148	0.0800644
E9KIP3	NAD(P)H-quinone oxidoreductase subunit J, chloroplastic	ndhJ	1.14935	1.22941	0.0800616
E9KIM8	Photosystem II D2 protein	psbD	1.35335	1.43323	0.079885
Q84ZP1	Os07g0208000 protein	OJ1559_F09.109	0.799171	0.879039	0.0798683
Q84LG6	Eukaryotic translation initiation factor 3 subunit C	P0474G09.113	0.754162	0.833785	0.0796232
Q10S82	Catalase isozyme C	CATC	1.30932	1.38883	0.0795118
Q67W82	Probable 4-coumarate--CoA ligase 4	4CL4	0.720521	0.8	0.0794788
B9F0E8	LEA_2 domain-containing protein	OsJ_07042	1.23059	1.30997	0.0793743
B9FG92	Uncharacterized protein	OsJ_15539	0.950863	1.03002	0.0791517
Q0J724	Os08g0239000 protein	Os08g0239000	1.0473	1.12645	0.0791506
Q0JHE8	Os01g0867800 protein	Os01g0867800	0.86894	0.947974	0.0790348
Q6YYB0	Uncharacterized protein Os08g0359500	Os08g0359500	1.10405	1.18291	0.0788606
B7FA89	Os04g0466600 protein	Os04g0466600	0.844978	0.923581	0.0786026
Q2QNJ0	Expressed protein	LOC_Os12g37650	0.90494	0.983533	0.0785928
Q5WN07	Os05g0150300 protein	Os05g0150300	0.90515	0.983691	0.0785408
Q6ZH86	Phosphate transporter	Os02g0593500	1.02963	1.10794	0.0783069
Q84YK7	Beta-glucosidase 27	BGLU27	1.05231	1.1306	0.0782879
A3BWB0	Uncharacterized protein	OsJ_28465	0.994994	1.07322	0.0782228
Q7X7T9	OJ991214_12.17 protein	OJ991214_12.17	1.04916	1.12735	0.0781885
B9EYR4	Uncharacterized protein	OsJ_00022	0.812218	0.890217	0.0779997
E9KIM9	Photosystem II CP43 reaction center protein	psbC	1.2004	1.27839	0.0779918
Q7XV11	Chlorophyll a-b binding protein, chloroplastic	Os04g0457000	1.38251	1.46049	0.0779879
Q7XMI6	Eukaryotic translation initiation factor 3 subunit H	Os04g0376500	0.889267	0.967213	0.0779462
Q5Z6D3	Amine oxidase	Os06g0338200	1.0385	1.11643	0.0779343
B9FY74	Peptidase A1 domain-containing protein	OsJ_24961	0.854538	0.932449	0.0779113
Q658F5	Os06g0175500 protein	Os06g0175500	0.863158	0.940936	0.0777778
Q5ZEL4	Os01g0159400 protein	Os01g0159400	0.840764	0.918471	0.077707
A0A0K0LR67	DNA-directed RNA polymerase subunit beta	rpoC2	0.906722	0.984316	0.0775943
Q6H6B9	Inositol-1-monophosphatase	Os02g0169900	1.13746	1.21486	0.0774059
Q0IMS5	Nucleoside diphosphate kinase	LOC_Os12g36194	1.13198	1.20916	0.0771826
Q943L0	Os01g0839900 protein	Os01g0839900	0.445914	0.522957	0.0770428
B9G7K8	Tr-type G domain-containing protein	OsJ_30772	1.04938	1.1263	0.0769297
Q7XU74	Peroxisomal membrane protein 11-4	PEX11-4	1.39448	1.4714	0.0769231
B9FM15	RRM domain-containing protein	OsJ_16815	0.504049	0.580972	0.0769231
Q69MC9	Carbonic anhydrase	Os09g0464000	0.755874	0.832736	0.0768618
Q5JMC7	Os01g0716400 protein	Os01g0716400	1.15403	1.23075	0.0767188
A3A9C6	ATP-dependent Clp protease proteolytic subunit	OsJ_07636	0.88599	0.962699	0.0767086
B9G4B3	Os09g0491772 protein	Os09g0491772	0.669916	0.746575	0.0766596
Q6YTY3	PHD finger protein ALFIN-LIKE 9	Os07g0608400	1.27433	1.35091	0.0765851
B9FXP9	Uncharacterized protein	OsJ_24592	0.680133	0.756456	0.0763238
Q6ETS8	Diphosphomevalonate decarboxylase	Os02g0109100	0.642047	0.71831	0.0762625
B9F8X2	PKS_KS domain-containing protein	OsJ_11186	0.886905	0.963033	0.0761278
Q9LGA5	Os01g0128200 protein	Os01g0128200	0.700461	0.776498	0.0760369
Q6I605	Os05g0557200 protein	Os05g0557200	0.76945	0.845468	0.0760171
Q6H6D2	Porphobilinogen deaminase, chloroplastic	HEMC	0.851208	0.927152	0.0759444
B9G6M5	Cytochrome b5 heme-binding domain-containing protein	OsJ_32170	0.984051	1.05981	0.0757576
Q6L506	Probable monofunctional riboflavin biosynthesis protein RIBA 3, chloroplastic	RIBA3	0.988766	1.0645	0.0757312
Q2R429	Expressed protein	LOC_Os11g29900	0.753501	0.829132	0.0756303
Q0JKY8	Carbonic anhydrase (Fragment)	Os01g0639900	1.15674	1.23235	0.0756084
Q6Z481	Glycosyltransferase	Os07g0503300	0.765265	0.840817	0.0755524
Q93WY5	Os09g0467200 protein	Os09g0467200	1.15553	1.231	0.0754717
Q6K6A4	Os02g0816800 protein	Os02g0816800	0.989106	1.06436	0.0752557
P0C491	30S ribosomal protein S7, chloroplastic	rps7-A	0.840544	0.915646	0.075102
Q5Z9Q8	Os06g0714500 protein	Os06g0714500	1.03137	1.10646	0.0750951
Q69NF8	Os09g0529900 protein	Os09g0529900	1.07503	1.15006	0.0750284
Q67UR5	Os06g0649900 protein	Os06g0649900	1.12575	1.2006	0.0748503
Q337S2	Expressed protein	LOC_Os10g30860	0.71145	0.78626	0.0748092
Q10LX6	Expressed protein	LOC_Os03g21370	1.01848	1.09315	0.0746747
Q10EF8	HEAT repeat family protein, expressed	LOC_Os03g49420	0.916667	0.991319	0.0746528
Q53JG0	60S ribosomal protein L3, putative, expressed	RPL3B	0.559701	0.634328	0.0746269
Q94E74	Os01g0511100 protein	Os01g0511100	0.850054	0.924665	0.0746106
Q84PB4	Chloroplast photosystem I reaction center subunit II-like protein	Os08g0560900	1.1852	1.25979	0.0745893
Q6K977	Zinc finger CCCH domain-containing protein 19	Os02g0831100	0.94382	1.01839	0.0745659
B9G0N8	PPIase cyclophilin-type domain-containing protein	OsJ_27139	1.00505	1.07949	0.0744374
Q6ESZ9	Serine decarboxylase 1	SDC1	0.910553	0.984925	0.0743719
B9FS29	Uncharacterized protein	OsJ_20522	0.744939	0.819163	0.074224
Q9MBF2	Os08g0539700 protein	PibH8	0.737814	0.811955	0.0741406
Q6K215	Probable aquaporin PIP2-2	PIP2-2	1.01338	1.08748	0.0740983
Q6L561	Os05g0589600 protein	Os05g0589600	0.822594	0.896674	0.07408
Q0E2K1	Citrate synthase (Fragment)	Os02g0232400	0.755468	0.829469	0.0740012
Q5Z8V9	Delta-aminolevulinic acid dehydratase, chloroplastic	HEMB	1.04169	1.11561	0.0739212
B9FS68	Peptidase_S9 domain-containing protein	OsJ_20589	0.865473	0.939376	0.073903
Q10MB2	30S ribosomal protein S1, chloroplast, putative, expressed	LOC_Os03g20100	1.01286	1.08664	0.0737728
Q6Z0E5	Os08g0323400 protein	Os08g0323400	1.00498	1.07874	0.0737542
B9EZD5	Os01g0134900 protein	Os01g0134900	1.0827	1.15643	0.073724
Q7XTV6	OSJNBa0010D21.10 protein	Os04g0648900	0.775966	0.849558	0.0735911
Q6Z7C5	SNF2 domain/helicase domain-containing protein-like	OJ1399_H05.29	0.933718	1.0072	0.073487
Q7XTG6	OSJNBa0041M06.2 protein	OSJNBa0041M06.2	0.283019	0.356351	0.073332
Q8GT95	Polygalacturonase inhibitor 1	FOR1	0.833979	0.9073	0.0733204
Q2QTT0	Expressed protein	LOC_Os12g18630	0.883316	0.956635	0.0733194
Q7XP37	OSJNBa0027H09.2 protein	OSJNBa0027H09.2	0.398293	0.47155	0.0732575
Q6ZF30	Chlorophyll a-b binding protein, chloroplastic	Os07g0562700	1.40339	1.47659	0.0732047
Q109P7	Os10g0413500 protein	LOC_Os10g27340	0.983887	1.0569	0.0730111
Q7F8Y1	Polyadenylate-binding protein	Os04g0504800	0.816259	0.889258	0.0729988
B9G372	50S ribosomal protein L22, chloroplastic	rpl22	0.897782	0.970539	0.0727561
Q6ETK1	Os02g0180200 protein	Os02g0180200	0.919065	0.991797	0.0727322
Q2RAA7	Associated with HOX family protein, expressed	LOC_Os11g06020	0.929066	1.00173	0.0726644
Q0JQS5	Probable zinc metalloprotease EGY2, chloroplastic	EGY2	0.9597	1.03224	0.0725403
Q10AI2	Os03g0851500 protein	LOC_Os03g63450	0.814815	0.887346	0.0725309
Q6ZAX5	Os08g0269700 protein	Os08g0269700	1.0543	1.1267	0.0723982
Q67WR2	Probable GDP-L-fucose synthase 1	Os06g0652400	0.818674	0.891069	0.0723951
Q7XXC5	OSJNBa0027O01.13 protein	OSJNBa0027O01.13	1.33002	1.40235	0.0723327
Q60EW9	FT-interacting protein 7	FTIP7	0.899097	0.971322	0.0722252
Q10LW5	ATP-dependent transporter ycf16, putative, expressed	LOC_Os03g21490	1.13965	1.21186	0.0722113
Q7X7K8	NADPH--cytochrome P450 reductase	Os04g0653400	0.922915	0.995095	0.0721794
Q7Y1D0	Uncharacterized protein OSJNBa0033P04.10	OSJNBa0033P04.10	1.03308	1.10517	0.072095
B9FTF7	PPDK_N domain-containing protein	OsJ_21446	0.974957	1.04697	0.0720174
A3BIA1	Uncharacterized protein	OsJ_23725	0.797122	0.869065	0.0719424
Q75LL5	Putative strictosidine synthase	OSJNBa0047E24.22	0.872006	0.943862	0.0718563
Q8RZ83	Os01g0667600 protein	Os01g0667600	1.03481	1.10665	0.071845
B9F214	zf-rbx1 domain-containing protein	OsJ_08095	0.961066	1.03279	0.0717213
Q5QL78	Os01g0524700 protein	Os01g0524700	0.839516	0.911178	0.0716629
Q10AQ5	ARTEMIS protein, chloroplast, putative, expressed	LOC_Os03g62750	0.949548	1.02108	0.0715361
Q94LU9	UDP-N-acetylmuramoyl-L-alanyl-D-glutamate--2,6-diaminopimelate ligase MurE homolog, chloroplastic	MURE	0.864234	0.935716	0.0714818
Q943W5	Tyrosine--tRNA ligase	Os01g0500900	0.717912	0.789329	0.0714167
Q6F2U7	Inositol-1-monophosphatase	OSJNBa0010D22.28	0.664976	0.736327	0.071351
Q6ZFT5	Ribose-phosphate pyrophosphokinase 4	Os02g0714600	0.602927	0.674197	0.0712695
Q5ZAJ0	Respiratory burst oxidase homolog protein B	RBOHB	0.961025	1.03216	0.0711365
B9F4C0	Uncharacterized protein	OsJ_05928	0.991176	1.06218	0.0710084
B9FZK5	Protein kinase domain-containing protein	OsJ_26394	0.848568	0.919509	0.0709413
Q10Q42	Expressed protein	LOC_Os03g11220	0.944702	1.01562	0.070916
B9G0B8	Uncharacterized protein	OsJ_26896	0.660051	0.730964	0.070913
Q6ZG03	Os08g0276100 protein	Os08g0276100	1.12864	1.19939	0.0707572
Q8LRH2	Os01g0510600 protein	Os01g0510600	0.837356	0.90808	0.070724
Q2QNI4	Os12g0564400 protein	LOC_Os12g37710	0.957104	1.02782	0.0707144
Q5JKN1	Probable protein phosphatase 2C 5	Os01g0552300	1.23195	1.30234	0.0703913
P31673	17.4 kDa class I heat shock protein	HSP17.4	0.329368	0.399504	0.0701363
Q655N4	Putative heat-shock protein	OsJ_22372	0.704271	0.774376	0.0701048
Q10PG5	Expressed protein	LOC_Os03g13220	0.881877	0.951861	0.0699838
Q655Q2	Dihydrolipoamide acetyltransferase component of pyruvate dehydrogenase complex	Os01g0314100	0.964027	1.034	0.0699715
B9EZH0	Malic enzyme	OsJ_03305	0.793931	0.863892	0.0699608
A0A0P0XEB3	Os08g0266300 protein	Os08g0266300	0.999235	1.06909	0.0698586
Q6K4D2	Os09g0472100 protein	Os09g0472100	0.812968	0.882793	0.0698254
Q0J709	ACT domain-containing protein DS12, chloroplastic	Os08g0242700	1.0002	1.06994	0.0697434
Q0DJS1	Serine/threonine-protein kinase TOR	TOR	0.77935	0.849057	0.0697065
Q5WMY1	Os05g0155300 protein	Os05g0155300	0.95638	1.02606	0.0696833
Q5N6W3	ABC1-like	P0551C06.44-1	0.556945	0.626619	0.069674
Q6EUD5	Os02g0245000 protein	Os02g0245000	1.17889	1.24849	0.0696032
Q9XGP7	Tricin synthase 1	ROMT-15	0.613251	0.682723	0.0694722
B9FCM3	Uncharacterized protein	OsJ_16246	1.02755	1.0969	0.0693477
Q6I683	Os05g0363200 protein	UXS-5	0.632465	0.701804	0.0693387
Q69LG7	Aspartate kinase-homoserine dehydrogenase	Os09g0294000	1.05802	1.12726	0.0692452
Q337M8	Os10g0460900 protein	LOC_Os10g32300	0.972558	1.04171	0.0691548
B9FPI3	PsbP domain-containing protein	OsJ_18482	0.879317	0.948392	0.069075
Q6YYB9	Tryptophan synthase	Os08g0135900	0.818548	0.887558	0.0690092
Q8W315	Dynamin-related protein 1C, putative, expressed	LOC_Os03g50520	0.79491	0.863772	0.0688623
P35686	40S ribosomal protein S20	RPS20	0.83992	0.90876	0.0688399
Q7X703	OSJNBa0079A21.4 protein	OSJNBa0079A21.4	0.906195	0.974913	0.0687173
Q852A6	Armadillo/beta-catenin-like repeat family protein, expressed	OSJNBb0081B07.19	0.778083	0.846232	0.068149
Q5EII1	Subitilisin-chymotrypsin inhibitor	Sci3	0.423707	0.491803	0.0680958
Q7XVG7	Ferredoxin	Os04g0412200	1.07796	1.14594	0.0679768
Q0JNL7	Calmodulin-3	CAM3	1.03275	1.10052	0.0677735
Q7XDY9	Rubisco accumulation factor 1, chloroplastic	RAF1	0.824802	0.892555	0.0677529
Q94DL4	Os01g0964133 protein	Os01g0964133	1.00058	1.0681	0.0675204
Q60EA3	Os05g0503300 protein	Os05g0503300	0.963841	1.03086	0.0670198
Q2QM55	Pyruvate dehydrogenase E1 component subunit beta-3, chloroplastic	Os12g0616900	0.829521	0.896514	0.0669935
Q6Z8N7	Os08g0512500 protein	Os08g0512500	1.21448	1.28142	0.0669399
Q60E59	Ribosomal protein	Os05g0388500	0.958812	1.02572	0.0669069
Q69M23	Os09g0314300 protein	Os09g0314300	0.958991	1.02587	0.066877
Q0D3S3	Probable GTP-binding protein OBGC1, chloroplastic	OBGC1	1.2087	1.27554	0.0668478
Q6Z6L1	Allene oxide synthase 3	CYP74A3	0.574413	0.641253	0.0668407
Q9LD82	Os01g0210500 protein	Os01g0210500	0.927499	0.994303	0.0668048
A3AA47	2-C-methyl-D-erythritol 2,4-cyclodiphosphate synthase	OsJ_07932	0.976491	1.04329	0.0668005
Q7XR98	OSJNBa0027H06.1 protein	OSJNBa0027H06.1	0.649492	0.716228	0.066736
Q5KQB4	Os05g0190300 protein	Os05g0190300	1.18367	1.2503	0.0666396
Q5N9K2	BAG domain containing protein-like	Os01g0831200	0.860759	0.927215	0.0664557
Q7XUV4	OSJNBa0072F16.12 protein	Os04g0461100	0.942623	1.00902	0.0663934
Q5W6S3	Os05g0345400 protein	Os05g0345400	0.863849	0.930131	0.066282
Q9LWK1	Os06g0174400 protein	Os06g0174400	0.81904	0.885318	0.0662784
Q0JD53	Os04g0430700 protein	Os04g0430700	0.94494	1.01116	0.0662202
A0A0P0WMJ3	Os05g0429500 protein (Fragment)	Os05g0429500	1.01151	1.0777	0.0661871
A2ZUD3	RWD domain-containing protein	OsJ_02219	0.888265	0.954432	0.0661673
B9F287	TPR_REGION domain-containing protein	OsJ_05217	1.05507	1.1212	0.0661332
B9F8C7	WD_REPEATS_REGION domain-containing protein	OsJ_10772	0.689765	0.75588	0.0661157
Q0DYP5	Zinc finger CCCH domain-containing protein 17	Os02g0677700	1.02118	1.08706	0.0658824
Q6H7S2	DEAD-box ATP-dependent RNA helicase 8	Os02g0641800	0.807786	0.873479	0.0656934
Q8L5X0	60S ribosomal protein L36	Os01g0840700	1.14614	1.21182	0.0656814
Q8S5V3	Leucine-rich repeat transmembrane protein kinase, putative, expressed	LOC_Os03g03570	0.873085	0.938731	0.0656455
Q5ZCN1	Os01g0133500 protein	Os01g0133500	0.796804	0.862253	0.065449
Q6ERD5	Os09g0397700 protein	Os09g0397700	0.906963	0.972389	0.0654262
Q6ZL16	Os07g0573800 protein	OJ1699_E05.22-1	0.999697	1.06507	0.0653753
Q67W51	50S ribosomal protein L35	Os06g0647100	0.871179	0.936369	0.0651903
B9FRJ7	Proteasome subunit beta	OsJ_20167	0.86623	0.931252	0.0650211
A3BNM4	Lon protease homolog, mitochondrial	OsJ_25659	0.981929	1.04693	0.0650034
Q94CW5	Os01g0862200 protein	P0423B08.8-1	1.35669	1.4216	0.0649052
Q0J032	Lon protease homolog 2, peroxisomal	Os09g0533400	0.604437	0.669097	0.0646593
B9EWE0	Uncharacterized protein	OsJ_04720	0.703962	0.768621	0.0646593
A0A0P0X6F8	Os07g0485400 protein (Fragment)	Os07g0485400	1.20309	1.26773	0.0646453
Q5Z6F0	Probable aquaporin TIP2-2	TIP2-2	0.896927	0.96155	0.0646232
Q5JN19	Chorismate mutase	Os01g0764400	0.861355	0.925972	0.0646173
B9G365	Aminopeptidase	OsJ_29071	0.697075	0.761657	0.0645815
Q84M68	Os03g0856500 protein	LOC_Os03g63950	0.814551	0.879069	0.0645182
A3BHW8	TRASH domain-containing protein	OsJ_23584	0.860442	0.924923	0.0644807
Q6K1X5	Os02g0608900 protein	Os02g0608900	1.00593	1.07035	0.0644164
Q7XES5	BURP domain-containing protein 16	BURP16	1.03306	1.09746	0.0643956
Q0J7M1	diacylglycerol kinase	Os08g0178700	0.688739	0.753089	0.0643507
B9FR59	FKS1_dom1 domain-containing protein	OsJ_19875	1.01044	1.07462	0.0641794
Q94DY4	Vacuolar protein sorting-associated protein 28 homolog	Os01g0781000	0.748276	0.812414	0.0641379
Q69XR3	Alpha/beta hydrolase-fold family protein	P0526E12.28-1	0.533227	0.597278	0.0640512
Q6L4F8	Guanine nucleotide-binding protein subunit beta-like protein B	RACK1B	0.904835	0.968788	0.0639535
Q2QME5	Eukaryotic translation initiation factor 2 gamma subunit, putative, expressed	LOC_Os12g41400	0.881415	0.945356	0.0639408
B9FB84	Uncharacterized protein	OsJ_12376	0.72768	0.791558	0.0638775
P43279	NADP-dependent malic enzyme, chloroplastic	ME6	0.99336	1.0571	0.063745
Q6YVI0	Os02g0704800 protein	Os02g0704800	0.896585	0.960322	0.0637364
A0A0P0XQV0	Os09g0529350 protein	Os09g0529350	0.888268	0.951955	0.0636872
A0A0P0XNM8	Os09g0481200 protein (Fragment)	Os09g0481200	1.32425	1.38766	0.063408
Q5ZCZ5	Golgi apparatus membrane protein TVP23	Os01g0331900	1.06623	1.12961	0.0633869
B9FLR5	Uncharacterized protein	OsJ_19657	0.767178	0.830554	0.0633756
Q6K1T2	Lysine--tRNA ligase	Os02g0623500	0.783913	0.847263	0.06335
Q10CG2	Amine oxidase, putative, expressed	LOC_Os03g57070	0.927728	0.990966	0.0632384
Q8GVY2	60S ribosomal protein L38, putative, expressed	OJ1612_A04.113	1.07309	1.13621	0.0631229
P14654	Glutamine synthetase cytosolic isozyme 1-2	GLN1-2	0.886986	0.950098	0.0631115
Q5JNJ1	Os01g0749400 protein	Os01g0749400	0.755527	0.818636	0.0631091
Q6YYX5	Carboxypeptidase	Os08g0560500	0.982009	1.04441	0.0624004
Q69U05	Os06g0623300 protein	Os06g0623300	1.05115	1.11349	0.0623364
B9FHE3	AIG1-type G domain-containing protein	OsJ_17149	0.860494	0.922771	0.0622771
O22080	Acidic class III chitinase OsChib3a	Os01g0660200	0.591465	0.653479	0.0620138
Q53ML8	Similar to seven transmembrane protein Mlo4	LOC_Os11g07920	0.917351	0.979338	0.0619866
Q8H902	Putative DNA binding domain containing protein	LOC_Os10g32540	0.713217	0.775145	0.0619285
Q6ZCC6	Os08g0112600 protein	Os08g0112600	0.874674	0.936466	0.0617929
Q109L0	Os10g0461100 protein	LOC_Os10g32348	0.992997	1.05466	0.0616602
Q8L4C2	Os01g0876900 protein	Os01g0876900	1.2106	1.27219	0.0615894
Q7XXQ6	Uncharacterized protein		0.984375	1.0455	0.0611213
Q0JR27	Os01g0124100 protein	Os01g0124100	0.673646	0.734763	0.0611172
Q7EYR6	Os07g0262200 protein	P0046D03.138	0.835598	0.896565	0.0609664
Q7XQN5	OSJNBa0089K21.1 protein	Os04g0470100	0.833333	0.89426	0.0609265
Q69X22	Phospholipase D	Os06g0604200	0.689832	0.750676	0.0608437
Q8LIJ9	Os07g0508300 protein	OJ1163_G04.105	0.817996	0.878664	0.060668
B9FGI4	Nop domain-containing protein	OsJ_15730	1.15366	1.21416	0.0604961
Q2QNF7	Diaminopimelate epimerase, chloroplastic	DAPF	0.935976	0.996396	0.0604198
Q6H6N5	Neutral/alkaline invertase 3, chloroplastic	NIN3	0.733166	0.793581	0.0604154
Q9LGA3	Os01g0128400 protein	Os01g0128400	0.80171	0.862106	0.0603955
Q7XC34	KH domain-containing protein, putative, expressed	LOC_Os10g41440	1.03843	1.09878	0.0603518
A0A0P0Y248	Serine hydroxymethyltransferase	Os11g0455800	0.850144	0.910485	0.0603412
Q2RBR1	Phototropin-1B	PHOT1B	0.842832	0.903055	0.0602233
Q84J76	Os07g0124900 protein	P0474G09.134	0.589826	0.649947	0.060121
A0A0P0VRI0	Os02g0814700 protein (Fragment)	Os02g0814700	1.04202	1.10209	0.0600776
Q7XE16	Cell division cycle protein 48, putative, expressed	LOC_Os10g30580	0.799561	0.859546	0.0599854
A3BUR8	Uncharacterized protein	OsJ_27903	0.899383	0.959309	0.059926
B9F6W4	PPM-type phosphatase domain-containing protein	OsJ_13054	0.791944	0.851864	0.0599201
Q5JML8	DNA-binding protein-related-like	Os01g0754100	0.593103	0.653017	0.0599138
C7J2Z3	Os05g0402850 protein	Os05g0402850	0.905626	0.965517	0.0598911
Q5ZB95	Cyanobacteria-specific protein-like	Os01g0338600	0.983915	1.04369	0.0597795
Q6ZDP0	Os07g0196200 protein	Os07g0196200	1.18781	1.24745	0.0596412
B7FAE9	Glutathione peroxidase	Os06g0185900	0.945641	1.00524	0.0595998
Q2QX58	AMP-binding enzyme family protein, expressed	LOC_Os12g07110	0.894642	0.953999	0.0593573
Q75LC1	Putative ribosomal S1 protein (With alternative splicing)	OSJNBa0032G11.21	0.615283	0.67463	0.0593477
Q6H6I1	3-isopropylmalate dehydratase, small subunit-like	Os02g0655300	0.985135	1.04446	0.0593243
Q5N739	5-3 exoribonuclease	Os01g0872700	0.646803	0.705959	0.0591562
B7EA73	Puromycin-sensitive aminopeptidase	Os08g0562700	1.05438	1.11338	0.0590061
Q2QZT1	Os11g0673100 protein	LOC_Os11g44940	0.816176	0.875	0.0588235
Q2QLS3	Alpha-amylase/trypsin inhibitor, putative, expressed	LOC_Os12g43490	0.584873	0.643572	0.058699
Q6H443	Os09g0279500 protein	Os09g0279500	0.903625	0.962307	0.0586828
Q69JH3	Glycosyltransferase	Os09g0517900	0.695971	0.754579	0.0586081
Q5JLB5	Zinc finger CCCH domain-containing protein 12	Os01g0917400	1.23994	1.29843	0.0584906
Q6AT30	Os05g0559900 protein	Os05g0559900	0.709239	0.767663	0.0584239
Q7Y1V2	Eukaryotic translation initiation factor 1A	eif-1a-OF2	0.938547	0.996953	0.0584053
Q2R480	6-phosphogluconate dehydrogenase, decarboxylating 2, chloroplastic	G6PGH2	0.828458	0.886763	0.0583044
A0A0K0LR91	ATP synthase subunit b, chloroplastic	atpF	1.13203	1.19031	0.0582765
Q67X37	Os06g0231300 protein	Os06g0231300	0.88896	0.947216	0.0582556
Q6Z7C7	Os02g0113800 protein	Os02g0113800	0.922945	0.981164	0.0582192
Q93VT8	ATP-citrate synthase beta chain protein 1	ACLB-1	0.860669	0.91887	0.0582008
Q0IZS5	Os09g0552600 protein	Os09g0552600	0.800215	0.858217	0.0580021
Q6ZD89	Flavone 3-O-methyltransferase 1	COMT	0.651668	0.709626	0.0579588
Q94CS9	Probable aquaporin TIP1-2	TIP1-2	1.67156	1.72942	0.0578647
A3BAL3	Signal peptidase I	OsJ_20948	0.883906	0.941744	0.0578374
Q84VF0	Latex-abundant protein-like protein	Os05g0496500	0.559455	0.617258	0.0578035
Q9AUK4	Magnesium transporter MRS2-A, chloroplastic	MRS2-A	1.13792	1.19568	0.0577603
B7F8I2	Os09g0394500 protein	Os09g0394500	0.950652	1.00838	0.0577281
Q6EUQ9	Os02g0175400 protein	Os02g0175400	0.813413	0.871113	0.0576995
Q7G2F7	Expressed protein	LOC_Os10g35560	0.516105	0.573783	0.0576779
Q94CR1	Beta 1,3-glucanase	P0660F12.19	0.443897	0.501516	0.0576194
B9EVB7	Trigger_N domain-containing protein	OsJ_04389	0.936876	0.99443	0.057554
Q7EY69	Os08g0427900 protein	Os08g0427900	0.933628	0.99115	0.0575221
Q7X7N2	Arginase 1, mitochondrial	ARG1	0.865074	0.922412	0.0573379
Q9AT30	Chitinase 2, putative, expressed	Rcb4	0.862105	0.919243	0.0571379
Q6ERD9	Os09g0397300 protein	Os09g0397300	0.74187	0.798989	0.0571188
Q6F2Y7	Chaperone protein ClpB1	CLPB1	0.709459	0.766576	0.0571165
Q8W3C9	Os10g0101000 protein	LOC_Os10g01100	0.835452	0.892477	0.0570251
Q8LSQ2	Probable signal recognition particle 43 kDa protein, chloroplastic	Os03g0131900	0.853961	0.910595	0.0566338
B9F2H4	Uncharacterized protein	OsJ_08225	0.410256	0.46688	0.0566239
Q84MG8	Uncharacterized protein	Os03g31010	0.894215	0.950744	0.0565289
Q8H8E0	Glutathione S-transferase, N-terminal domain containing protein, expressed	LOC_Os03g04260	0.934419	0.990904	0.0564855
C7J524	Small nuclear ribonucleoprotein-associated protein	Os07g0166600	0.787471	0.843904	0.0564328
Q5JKV2	Os01g0743400 protein	P0439E07.32-2	0.842007	0.898301	0.0562931
Q84SC5	Os08g0162600 protein	P0577B11.138	1.10154	1.15767	0.0561306
Q851M0	Nicotinate phosphoribosyltransferase	OSJNBa0042I09.24	0.693902	0.75	0.0560976
Q8S213	Exocyst complex component	Os01g0351300	0.75105	0.807073	0.0560224
Q10LR9	Uroporphyrinogen decarboxylase 2, chloroplastic	Os03g0337600	0.902265	0.958177	0.0559123
Q10RX2	Cysteinyl-tRNA synthetase, putative, expressed	LOC_Os03g04960	0.830454	0.886341	0.0558862
Q0J198	Os09g0454600 protein	Os09g0454600	0.675968	0.731773	0.0558056
Q0JK67	Os01g0693800 protein (Fragment)	Os01g0693800	1.02053	1.07625	0.0557149
Q10SL7	Dihydrodipicolinate reductase, C-terminus family protein, expressed	LOC_Os03g02690	0.923685	0.979396	0.0557111
Q7XTG4	OJ991214_12.3 protein	Os04g0414700	1.35682	1.41248	0.0556643
Q7XMI8	OSJNBb0006N15.11 protein	OSJNBb0006N15.11	0.935766	0.991366	0.0556003
Q10SR3	70 kDa heat shock protein	LOC_Os03g02260	0.95543	1.01101	0.055584
Q6Z0G0	GrpE protein homolog	Os08g0338700	0.85008	0.905423	0.0553429
B9EYI3	Lactamase_B domain-containing protein	OsJ_02942	1.00824	1.06354	0.0553012
E9KIP9	Photosystem I assembly protein Ycf4	ycf4	1.02139	1.07656	0.0551754
A3A2T3	Uncharacterized protein	OsJ_05251	1.01928	1.07402	0.0547417
Q7X6M7	OSJNBa0043L24.5 protein	Os04g0507100	1.03088	1.08551	0.0546318
Q6H7R1	Os02g0643000 protein	Os02g0643000	0.986345	1.04097	0.0546218
Q7XND6	OSJNBb0034I13.3 protein	OsJ_16322	0.682801	0.737384	0.0545829
Q75IR2	Os05g0163700 protein	Os05g0163700	0.829334	0.883576	0.0542413
B9F1E3	Uncharacterized protein	OsJ_07748	0.898826	0.953026	0.0542005
Q94ED2	Os01g0771900 protein	Os01g0771900	1.09517	1.14934	0.0541728
Q7XUK2	OSJNBa0067K08.12 protein	Os04g0496800	0.72156	0.775731	0.0541712
Q0DG76	Os05g0549100 protein	Os05g0549100	1.49824	1.55237	0.0541272
Q9SDK4	GTP-binding protein	GBP	1.0178	1.07188	0.0540853
A2ZRL7	DNA gyrase subunit B	OsJ_01229	1.10569	1.15975	0.0540541
A3AX85	26S proteasome non-ATPase regulatory subunit 1 homolog	OsJ_16095	1.01095	1.06496	0.0540146
Q6ESI7	Tripeptidyl-peptidase 2	TPP2	0.916266	0.970159	0.053893
P0C451	50S ribosomal protein L23, chloroplastic	rpl23-A	0.712916	0.766777	0.0538609
Q8LQ41	Os01g0850900 protein	Os01g0850900	1.00836	1.06213	0.0537634
P38419	Lipoxygenase 7, chloroplastic	CM-LOX1	0.687245	0.740919	0.0536741
Q6ASW0	Protein kinase, putative, expressed	B1377B10.7	0.800499	0.854115	0.053616
Q6ASU6	Calcium load-activated calcium channel	B1377B10.21	0.627831	0.681154	0.0533236
B9F3F0	Uncharacterized protein	OsJ_08508	0.60139	0.654693	0.0533024
Q8LJK2	Pectinesterase	Os01g0880300	0.637633	0.690824	0.0531915
Q69TT2	Os06g0476200 protein	Os06g0476200	1.27111	1.3241	0.0529855
B9F102	Uncharacterized protein	OsJ_07470	0.9131	0.966061	0.0529615
Q84PB0	Protein kinase domain-containing protein		0.80102	0.853954	0.0529337
Q69Q73	NAD(P)H-quinone oxidoreductase chain 4, chloroplastic	OJ1723_B06.127	0.823678	0.876574	0.0528967
Q653Z6	Os06g0663400 protein	Os06g0663400	0.767372	0.820242	0.0528701
Q6K669	Leucine aminopeptidase 2, chloroplastic	Os02g0794700	0.974384	1.02725	0.052869
Q60E58	Os05g0388600 protein	Os05g0388600	0.937753	0.990553	0.0528003
Q6K6C4	Os02g0815200 protein	Os02g0815200	0.987972	1.04071	0.0527371
Q0DBZ4	Os06g0505100 protein	Os06g0505100	0.795285	0.848015	0.0527295
Q10Q05	Os03g0214600 protein	LOC_Os03g11570	0.927535	0.980247	0.052712
Q0JMF9	ATP-dependent Clp protease proteolytic subunit	Os01g0507900	0.688058	0.740756	0.0526987
Q6Z695	Os02g0754700 protein	Os02g0754700	1.09878	1.15145	0.0526644
D0EKM5	Photosystem II CP47 reaction center protein	psbB	1.21238	1.26504	0.0526635
A0A0P0XEB1	Os08g0323000 protein (Fragment)	Os08g0323000	1.00774	1.06037	0.0526316
Q5NAI4	Phospholipase A1-II 5	Os01g0710700	0.802035	0.854651	0.0526163
Q6ZHS4	Cinnamyl alcohol dehydrogenase 2	CAD2	0.829388	0.881644	0.0522555
Q5SNF8	Non-specific serine/threonine protein kinase	Os01g0186700	1.69974	1.75196	0.0522193
Q2RB23	Homoserine dehydrogenase	LOC_Os11g03470	0.888933	0.941106	0.0521722
Q33AG7	CMV 1a interacting protein 1, putative, expressed	LOC_Os10g10180	1.09634	1.14836	0.0520231
Q69LE7	Probable polyribonucleotide nucleotidyltransferase 1, chloroplastic	PNP1	0.924222	0.976109	0.0518865
Q69IK7	Os02g0800000 protein	Os02g0800000	1.11528	1.16708	0.051804
B9F7E5	Uncharacterized protein	OsJ_13230	1.00653	1.05831	0.0517784
Q10NB4	Clathrin assembly protein, putative, expressed	LOC_Os03g16800	0.725984	0.777738	0.0517547
Q84SZ7	AAA1	AAA1	0.711709	0.763353	0.0516449
Q0DFD6	Os05g0597100 protein	Os05g0597100	0.816143	0.867713	0.0515695
B9FMV2	Phosphotransferase	OsJ_17386	0.643176	0.694545	0.0513691
B9F8Z4	ATP-dependent Clp protease proteolytic subunit	OsJ_11243	0.802161	0.853477	0.0513167
B7F9J4	Os11g0549900 protein	Os11g0549900	0.908068	0.95935	0.0512821
Q0J4P2	Heat shock protein 81-1	HSP81-1	0.786158	0.837256	0.0510981
A3CDM5	WD_REPEATS_REGION domain-containing protein	OsJ_34727	1.02299	1.07407	0.0510856
Q0JLS4	Os01g0575500 protein	Os01g0575500	0.772059	0.822794	0.0507353
Q84PA4	ATP synthase B chain, chloroplast, putative, expressed	LOC_Os03g17070	1.19359	1.24423	0.0506356
Q94HF1	Eukaryotic translation initiation factor 3 subunit K	TIF3K1	0.847198	0.897556	0.0503579
A0A0P0XCP2	Os08g0190200 protein	Os08g0190200	0.785375	0.835708	0.0503324
Q53N80	Os11g0242400 protein	LOC_Os11g13850	1.0054	1.05573	0.0503302
Q5SMU8	RuvB-like helicase	Os06g0186900	0.940485	0.990777	0.0502913
Q0DIK0	Mitochondrial fission 1 protein	Os05g0383000	0.698051	0.748284	0.0502333
Q9AS74	Os01g0168300 protein	P0028E10.18	0.904091	0.954304	0.0502125
B7FAL5	RNA-binding protein Y14A	Y14A	0.924302	0.974467	0.0501652
Q10NY1	Chorismate synthase	LOC_Os03g14990	0.83051	0.880617	0.0501065
Q0J0H7	Os09g0508900 protein (Fragment)	Os09g0508900	0.761384	0.811475	0.0500911
Q7XI72	Putative pre-mRNA splicing factor SF2	P0470D12.143-1	0.742836	0.792923	0.0500872
Q2QYY5	Os11g0102600 protein	LOC_Os11g01170	0.991655	1.04172	0.0500695
P93844	Phospholipase D alpha 2	PLD2	0.900599	0.95062	0.0500214
Q339D2	Probable protein phosphatase 2C 71	Os10g0370000	1.1175	1.1675	0.05
Q6L483	Os05g0358400 protein	Os05g0358400	0.991616	1.04158	0.0499665
Q8H0A1	Os10g0523700 protein	LOC_Os10g37980	0.838189	0.888137	0.049948
Q6ZKB1	Dihydrolipoamide acetyltransferase component of pyruvate dehydrogenase complex	Os08g0431300	0.725277	0.775131	0.0498541
Q0JAJ2	OSJNba0093F12.3 protein	Os04g0595100	0.967433	1.01724	0.0498084
A3AV43	RRF domain-containing protein	OsJ_15282	1.00669	1.05641	0.0497132
Q6ZJJ1	Probable L-ascorbate peroxidase 4, peroxisomal	APX4	1.22744	1.27712	0.04968
Q2QN85	Os12g0575200 protein	LOC_Os12g38650	0.598616	0.64816	0.0495449
Q6ZI53	Elongation factor Tu	OJ1126_D09.31-1	1.04484	1.09437	0.049525
Q69NF7	Os09g0530000 protein	Os09g0530000	1.0915	1.14102	0.0495244
Q6H516	Os02g0173100 protein	OSJNBa0073A21.8-1	1.44543	1.49492	0.0494918
B9F0F0	Myb-like domain-containing protein	OsJ_07047	0.83125	0.880729	0.0494792
Q2QND9	Expressed protein	LOC_Os12g38140	0.490581	0.540031	0.0494505
Q7F164	Os01g0940700 protein	P0432C03.10-1	0.472262	0.521702	0.0494395
A3A5J9	Uncharacterized protein	OsJ_06256	1.19045	1.23983	0.0493819
Q75GB3	Os05g0230600 protein	Os05g0230600	1.0088	1.05809	0.0492849
Q7XUG1	Malate synthase	MS	0.526912	0.575962	0.0490499
B9FF00	NAD(P)-bd_dom domain-containing protein	OsJ_14672	0.963574	1.01256	0.0489873
Q8S3Q3	Glucose-6-phosphate 1-epimerase	24K23.3	1.08394	1.13291	0.0489758
Q8W423	26S proteasome regulatory particle non-ATPase subunit12	OsRPN12	0.87917	0.928089	0.0489189
Q10M57	14 kDa zinc-binding protein, putative, expressed	LOC_Os03g20630	0.936907	0.985616	0.0487087
Q7XUA8	IAA-amino acid hydrolase ILR1-like 5	ILL5	0.793158	0.841687	0.0485282
Q0DYU0	Os02g0668100 protein (Fragment)	Os02g0668100	0.751123	0.799641	0.0485175
Q6H748	Chlorophyll a-b binding protein, chloroplastic	P0026H03.3-1	1.25949	1.30797	0.0484779
Q94LH1	Os03g0395300 protein	LOC_Os03g27800	0.614286	0.662698	0.0484127
Q6ZI49	Os02g0596000 protein	Os02g0596000	0.882129	0.930522	0.0483927
Q653Z1	Peptidylprolyl isomerase	Os06g0663800	1.07349	1.12188	0.0483843
Q6Z6B5	Os02g0328300 protein	Os02g0328300	1.0399	1.08816	0.0482635
P0DKK9	40S ribosomal protein S10-2	RPS10-2	0.998371	1.04648	0.0481068
Q6ZHU5	Alba domain-containing protein	OJ1135_F06.5	0.841144	0.889198	0.048054
B9FS66	Uncharacterized protein	OsJ_20585	0.973931	1.02182	0.0478933
Q7XR47	Probable adenylate kinase 6, chloroplastic	Os04g0671100	0.964372	1.01215	0.0477733
Q7Y179	Glucan endo-1,3-beta-glucosidase 7, putative, expressed	OSJNBa0039O18.8	1.04459	1.09236	0.0477707
B9FKJ9	Delta-1-pyrroline-5-carboxylate synthase	OsJ_18779	0.883723	0.931468	0.0477456
Q75L86	BLE1 protein	Os05g0122900	0.814516	0.862202	0.0476858
Q6ZIK0	Probable tocopherol O-methyltransferase, chloroplastic	VTE4	0.941031	0.988577	0.0475455
Q5N7Z9	Os01g0227300 protein	Os01g0227300	0.965595	1.01309	0.0474944
Q8S9S4	IAA-amino acid hydrolase ILR1-like 1	ILL1	0.924132	0.971482	0.04735
Q2QYB7	Homoserine dehydrogenase	LOC_Os12g03190	0.969777	1.017	0.0472233
Q8W855	Ubiquinol oxidase 1c, mitochondrial	AOX1C	1.14592	1.19313	0.0472103
Q75M01	Os05g0157200 protein	Os05g0157200	1.08924	1.13645	0.0472014
Q8H2J8	40S ribosomal protein S12	OSJNBa0016A21.128-2	0.866058	0.913242	0.0471842
Q5N9C0	Os01g0853000 protein	Os01g0853000	0.85049	0.897672	0.0471814
B7F946	Os06g0356800 protein	Os06g0356800	0.64905	0.696201	0.0471508
Q6F2Z2	Os05g0519800 protein	Os05g0519800	1.03837	1.0854	0.0470297
Q10RT4	(RAP Annotation release2) Galactose-binding like domain containing protein	LOC_Os03g05320	0.57734	0.624347	0.0470068
A3BLC3	Ribosome-recycling factor, chloroplastic	Os07g0570700	1.00994	1.0569	0.0469554
Q8GTK1	Os08g0423500 protein	Os08g0423500	0.579956	0.62691	0.0469546
Q9FWV8	Alpha-galactosidase	LOC_Os10g35070	0.994109	1.04102	0.0469101
Q0J0C4	Os09g0517000 protein	Os09g0517000	0.594595	0.641494	0.0468998
Q10MD5	ETC complex I subunit conserved region family protein, expressed	LOC_Os03g19890	1.10367	1.15056	0.0468936
A0A0P0XFE8	Os08g0390200 protein (Fragment)	Os08g0390200	0.804562	0.851418	0.0468557
B9FUF7	Protein-serine/threonine kinase	OsJ_25286	0.684836	0.731656	0.0468204
A2ZVA8	Os01g0610400 protein	Os01g0610400	0.828032	0.874751	0.0467197
Q43004	Peroxidase	poxN	0.864583	0.91129	0.046707
Q2R8T7	GHMP kinases putative ATP-binding protein, expressed	LOC_Os11g11060	1.16475	1.21145	0.0467051
B9FZM7	Uncharacterized protein	OsJ_26445	0.992708	1.03938	0.0466699
B9FWP5	Uncharacterized protein	OsJ_23874	1.08007	1.12666	0.0465878
Q9ZP20	Thioredoxin M5, chloroplastic	TRXM	1.10625	1.1527	0.0464522
Q10N98	33 kDa secretory protein, putative, expressed	LOC_Os03g16950	0.40262	0.449054	0.0464338
P14717	Phenylalanine ammonia-lyase	PAL	0.510321	0.556493	0.046172
A0A0N7KSC9	Os11g0123400 protein	Os11g0123400	0.942145	0.988293	0.0461486
Q5Z6B7	Uncharacterized protein	OsJ_21555	0.785626	0.831475	0.0458488
Q6YXT5	Os08g0114300 protein	Os08g0114300	0.753478	0.798801	0.045323
Q65X08	Os05g0519400 protein	Os05g0519400	1.03243	1.07772	0.045288
A3A2J6	Uncharacterized protein	OsJ_05162	1.00565	1.05085	0.0451977
Q9ZTP5	Ribulose-phosphate 3-epimerase, chloroplastic	RPE	1.19682	1.24189	0.0450743
Q2QYD1	FHA domain containing protein, expressed	LOC_Os12g03070	0.871831	0.916901	0.0450704
Q8RZU5	MCT-1 protein-like	Os01g0314300	0.92069	0.965517	0.0448276
A3C1D8	Os09g0556200 protein	Os09g0556200	0.818287	0.862847	0.0445602
B9FXA9	PCI domain-containing protein	OsJ_24300	1.16736	1.21192	0.0445596
Q10LW0	Os03g0333200 protein	LOC_Os03g21540	0.73325	0.777638	0.0443886
Q75M32	Peptidyl-prolyl cis-trans isomerase	Os05g0103200	1.06545	1.10973	0.0442728
Q69P73	Os09g0441400 protein	Os09g0441400	0.774991	0.819145	0.044154
Q8H2Q5	Os07g0483500 protein	OJ1136_F08.109	0.858942	0.903092	0.0441505
A3BCS7	Uncharacterized protein	OsJ_21705	0.912545	0.956655	0.0441096
Q2QX01	Monothiol glutaredoxin-S12, chloroplastic	GRXS12	1.1634	1.20731	0.0439106
Q10Q41	Expressed protein	LOC_Os03g11230	1.33233	1.37623	0.0439078
Q9FW80	Os10g0513900 protein	LOC_Os10g36980	0.403509	0.447368	0.0438596
Q0DH82	Os05g0486100 protein	Os05g0486100	0.653956	0.697807	0.0438513
Q5KQP1	Associated with HOX family protein, expressed	LOC_Os03g47740	1.09438	1.1382	0.0438202
Q7XM88	OSJNBb0060E08.11 protein	OSJNBb0060E08.11	1.16548	1.20921	0.0437285
Q69V11	Mitochondrial inner membrane translocating protein-like protein	P0492E07.122	0.977379	1.02106	0.0436817
Q8HCP7	NADH-ubiquinone oxidoreductase chain 4	nad4	1.19576	1.2394	0.0436409
Q6H4V1	4-hydroxyphenylpyruvate dioxygenase	OSJNBa0085K21.52	0.946424	0.989963	0.0435397
Q75IM9	Isovaleryl-CoA dehydrogenase, mitochondrial	Os05g0125500	0.739741	0.78321	0.043469
Q0DHT6	Os05g0443300 protein	Os05g0443300	0.979233	1.02236	0.043131
Q65XH1	Os05g0378900 protein	Os05g0378900	0.760545	0.803603	0.043058
B9FJQ2	Exocyst subunit Exo70 family protein	OsJ_18895	0.804778	0.847782	0.0430034
Q0D7W3	Os07g0205000 protein	Os07g0205000	1.24161	1.2846	0.0429885
Q8LR50	Probable cytokinin riboside 5-monophosphate phosphoribohydrolase LOGL1	LOGL1	1.05263	1.09552	0.042885
Q6YYV0	CBS domain containing protein-like	Os09g0115500	0.856633	0.899465	0.0428316
Q8S2G0	4-diphosphocytidyl-2-C-methyl-D-erythritol kinase, chloroplastic	ISPE	0.978338	1.02116	0.0428212
P31924	Sucrose synthase 1	SUS1	0.607368	0.650144	0.0427758
Q9LWT6	Os06g0114000 protein	Os06g0114000	0.816744	0.859509	0.0427646
Q2QX42	DNA-binding protein, putative, expressed	LOC_Os12g07260	0.848454	0.891044	0.0425904
Q851R5	Thioredoxin H2-2	Os03g0800700	1.14421	1.18676	0.0425532
A3ASM6	Uncharacterized protein	OsJ_14362	0.832759	0.875287	0.0425287
Q7XQ93	OSJNBa0018M05.15 protein	Os04g0674700	0.600368	0.642726	0.0423573
A0A0H3UP39	3-ketoacyl-CoA thiolase-like protein		0.829387	0.871593	0.0422062
Q2R1M8	DEAD-box ATP-dependent RNA helicase 52C	Os11g0599500	0.949808	0.991954	0.0421456
Q0DTV2	Os03g0223000 protein (Fragment)	Os03g0223000	0.658515	0.700437	0.0419214
Q7EZB9	Os08g0517500 protein	P0700D12.111	0.815489	0.857337	0.0418478
Q7F2E6	p0402A09.24 protein	P0402A09.24	0.938451	0.980168	0.0417165
B9FHR6	DUF1421 domain-containing protein	OsJ_17276	0.835433	0.876879	0.0414466
Q5NBQ0	Pyruvate kinase	Os01g0276700	0.817446	0.858813	0.0413669
Q7Y0F2	Probable nucleoredoxin 1-2	Os03g0405900	0.869881	0.911035	0.0411539
Q8S7W6	Os03g0170300 protein	OSJNBa0091P11.6	0.862718	0.903833	0.041115
B9FL15	Uncharacterized protein	OsJ_19137	0.82514	0.86621	0.0410703
Q7F2F8	p0402A09.8 protein	P0402A09.8	0.974124	1.01516	0.041035
Q8GVP6	Probable pyruvate, phosphate dikinase regulatory protein, chloroplastic	PDRP1	0.999075	1.0401	0.0410241
Q53RK3	MAPEG family, putative		1.1312	1.17216	0.040958
Q0J0K9	Os09g0494300 protein	Os09g0494300	0.845714	0.886531	0.0408163
Q9SDG6	60S ribosomal protein L30	RPL30	0.997918	1.03868	0.0407671
Q653G8	Uncharacterized protein	P0623A10.17-1	0.909469	0.950052	0.0405827
A0A0R7VIP9	S-adenosylmethionine synthase		0.708001	0.748574	0.0405736
Q2R1G8	Acyl-coenzyme A oxidase	LOC_Os11g39220	0.606731	0.647211	0.0404795
Q10NA9	70 kDa heat shock protein	LOC_Os03g16860	0.816773	0.85719	0.0404177
A2ZNC6	NmrA domain-containing protein	OsJ_00053	0.83449	0.874794	0.0403039
Q7XD45	Chloroplast inner envelope protein, putative, expressed	LOC_Os10g35010	1.01658	1.05672	0.0401402
Q8H8C7	Chitin elicitor-binding protein	CEBIP	0.946589	0.986608	0.0400189
A3BFF4	HATPase_c domain-containing protein	OsJ_22671	0.77832	0.818255	0.0399352
Q6K2E9	Os02g0510100 protein	Os02g0510100	1.06884	1.10858	0.0397325
Q2QWN3	Os12g0189400 protein	LOC_Os12g08770	1.36902	1.40875	0.0397298
A3CD22	Uncharacterized protein	OsJ_34518	1.11407	1.15368	0.0396092
Q53N83	Chlorophyll a-b binding protein, chloroplastic	LOC_Os11g13890	1.27972	1.31928	0.0395521
B9G3U9	Uncharacterized protein	OsJ_29521	0.935674	0.975214	0.0395397
Q9XJ28	30S ribosomal protein S9, chloroplast, putative, expressed	rps9	0.819442	0.858969	0.0395276
Q75GT3	Chaperone protein ClpB2, chloroplastic	CLPB2	0.753047	0.79252	0.0394729
A3CIH4	CCHC-type domain-containing protein	OsJ_36526	0.801811	0.841236	0.0394246
B9GDX7	Uncharacterized protein	OsJ_36633	1.13502	1.1744	0.0393812
Q6K8A9	Os02g0288200 protein	Os02g0288200	0.78072	0.820095	0.0393754
A2ZVG7	ATP-dependent zinc metalloprotease FTSH 9, chloroplastic/mitochondrial	FTSH9	0.862745	0.901961	0.0392157
Q7XKG5	OSJNBb0065J09.4 protein	Os04g0523000	0.984095	1.02329	0.0391934
Q2QS74	Expressed protein	LOC_Os12g25090	0.639815	0.678997	0.0391823
Q2RAR8	EF hand family protein, expressed	LOC_Os11g04480	0.858341	0.897484	0.0391426
Q6H4I2	Mitochondrial pyruvate carrier	Os09g0373000	0.851274	0.890276	0.0390016
Q0J6P7	Probable adenylate kinase 5, chloroplastic	Os08g0288200	0.984854	1.02354	0.0386902
Q0JD43	OSJNBa0084A10.16 protein	OSJNBa0084A10.16	0.972832	1.01149	0.0386625
Q5JNL2	Haloacid dehalogenase-like hydrolase-like	P0638D12.19	0.885624	0.924229	0.0386056
Q8GU86	ABC transporter G family member 43	ABCG43	0.771021	0.809625	0.0386039
Q7XQF8	OSJNBa0081L15.5 protein	Os04g0483500	0.822805	0.861349	0.0385439
P0C5D5	Peroxiredoxin Q, chloroplastic	Os06g0196300	1.328	1.36652	0.038524
A3BTD8	cDNA clone:J023121F15, full insert sequence	OsJ_27412	0.955529	0.99399	0.0384615
Q8W084	Os01g0382400 protein	Os01g0382400	0.501951	0.54033	0.0383781
Q6Z6A0	Os02g0754300 protein	Os02g0754300	0.966778	1.005	0.0382247
Q69TY5	Stromal processing peptidase, chloroplastic	SPP	1.0407	1.07883	0.0381344
Q2QQ48	Eukaryotic translation initiation factor 5A	LOC_Os12g32240	1.15901	1.19714	0.0381316
B9GDC4	Uncharacterized protein	OsJ_36232	0.884989	0.923077	0.0380881
Q6Z4L0	Glycosyltransferase	Os07g0201500	0.92207	0.9601	0.0380299
Q0JF82	Os04g0129500 protein	Os04g0129500	0.930517	0.968517	0.0379997
Q94EG1	Os01g0178000 protein	P0509B06.2-1	0.974835	1.01279	0.0379538
B9F1V9	Uncharacterized protein	OsJ_07974	0.875724	0.913639	0.0379147
B9FL55	Glyco_transf_20 domain-containing protein	OsJ_19211	0.814016	0.851752	0.0377358
Q6YUS0	Os02g0121000 protein	Os02g0121000	0.832419	0.870142	0.0377229
Q6H7M7	Outer envelope protein 80, chloroplastic	OEP80	0.964912	1.00241	0.0374976
B9F2F5	Protein kinase domain-containing protein	OsJ_08189	0.866572	0.904031	0.0374599
Q6Z7L3	Thioredoxin-like 3-1, chloroplastic	Os02g0774100	1.28366	1.32104	0.0373809
Q10MR0	U2 small nuclear ribonucleoprotein B	Os03g0298800	1.00623	1.04359	0.0373648
Q8LNH7	Expressed protein	LOC_Os10g35570	0.840743	0.877903	0.0371599
Q53NR8	Protein transport protein SEC23	LOC_Os11g24560	0.837064	0.874217	0.0371531
A2ZPB5	Uncharacterized protein	OsJ_00395	0.733663	0.770769	0.0371058
Q6EPN8	CAAX prenyl protease 1 homolog	FACE1	1.14059	1.17765	0.0370588
Q0J0N4	Beta-glucosidase 30	BGLU30	0.988889	1.02593	0.037037
A0A0P0WLH0	Os05g0373300 protein	Os05g0373300	1.11899	1.15603	0.037037
B7FA07	Os09g0375000 protein	Os09g0375000	0.855541	0.89248	0.0369393
A3A2B5	TPR_REGION domain-containing protein	OsJ_05056	0.793013	0.829905	0.0368919
Q75LK9	Protein-lysine N-methyltransferase LOC_Os03g53890	OSJNBa0047E24.28	0.919626	0.95651	0.0368841
A0A0P0XUE2	Os10g0403700 protein	Os10g0403700	1.01675	1.05359	0.0368441
Q10G37	Translation initiation factor eIF-2B delta subunit, putative, expressed	LOC_Os03g44310	0.640511	0.677311	0.0368005
Q10MP7	Os03g0300400 protein	LOC_Os03g18850	1.16684	1.20362	0.0367804
Q5WAB3	AP-1 complex subunit gamma	Os06g0167100	0.80562	0.842314	0.0366937
P42211	Aspartic proteinase	RAP	0.849778	0.886406	0.036628
Q6YZH8	Os08g0559600 protein	Os08g0559600	0.696641	0.733158	0.0365163
Q7Y0E8	Probable nucleoredoxin 1-1	Os03g0405500	0.496406	0.532843	0.0364366
Q10MQ2	Probable LL-diaminopimelate aminotransferase, chloroplastic	AGD2	0.985726	1.02208	0.0363587
C7J463	Glycosyltransferase	Os06g0291200	0.481609	0.517931	0.0363218
A0A0P0X6R2	Os07g0502900 protein	Os07g0502900	0.735372	0.771612	0.0362401
Q652F6	Signal recognition particle 9 kDa protein	P0624H09.23-1	0.515517	0.551724	0.0362069
Q851Y6	Os03g0851300 protein	LOC_Os03g63430	0.849833	0.88595	0.0361167
Q70G58	Thioredoxin reductase NTRC	Os07g0657900	1.00446	1.04058	0.0361143
Q10T66	Expressed protein	LOC_Os03g01030	0.756638	0.792619	0.0359815
B9G1G0	Fe2OG dioxygenase domain-containing protein	OsJ_27689	0.785201	0.821121	0.0359195
B9F438	Uncharacterized protein	OsJ_08771	0.986636	1.02253	0.0358957
Q9SNM0	Os06g0132100 protein	134P10.3	0.756726	0.792601	0.0358744
Q8L6I1	Plasma membrane ATPase	a3	0.999723	1.03552	0.0358001
Q6YT73	Peroxisomal (S)-2-hydroxy-acid oxidase GLO5	GLO5	0.937251	0.972906	0.0356551
Q6L4H5	Os05g0549700 protein	P0560C03.1	0.955313	0.99076	0.0354469
Q53Q78	ATP-dependent (S)-NAD(P)H-hydrate dehydratase	LOC_Os11g17610	0.960297	0.995716	0.0354185
B9G6Y1	Uncharacterized protein	OsJ_32425	0.852046	0.887461	0.0354145
Q84R33	Expressed protein	OSJNBb0016H12.27	0.668161	0.703538	0.0353762
Q5N760	NADH-cytochrome b5 reductase	Os01g0814900	1.12983	1.16511	0.0352863
Q5Z4D3	Peroxidase	prx78	0.84634	0.88152	0.0351799
Q5VRC9	Os01g0179300 protein	Os01g0179300	0.707243	0.74227	0.035027
Q5QLG3	Os01g0682500 protein	Os01g0682500	1.20123	1.23624	0.0350163
Q337I1	IAP100, putative, expressed	LOC_Os10g35030	1.32931	1.36431	0.0350021
Q651C1	Os09g0542200 protein	Os09g0542200	1.05809	1.09308	0.0349958
B9EXJ7	AA_TRNA_LIGASE_II domain-containing protein	OsJ_02228	0.71024	0.745098	0.0348584
Q10P01	Long chain base biosynthesis protein 1a	Os03g0252800	0.732924	0.767689	0.0347648
Q8S5T1	Glutathione reductase	OJ1607A12.5	1.03758	1.07226	0.0346798
Q67UK9	Probable glutathione S-transferase DHAR2, chloroplastic	DHAR2	1.25063	1.28509	0.0344605
B9G4W2	Protein DETOXIFICATION	OsJ_30230	0.599104	0.633466	0.0343625
Q2R134	Os11g0620100 protein	LOC_Os11g40510	1.03509	1.06941	0.0343249
Q0DKP1	Os05g0150800 protein (Fragment)	Os05g0150800	0.991246	1.0255	0.0342511
Q5Z8V8	Os06g0704700 protein	Os06g0704700	0.838362	0.872554	0.0341927
Q6ZK52	Os08g0127100 protein	Os08g0127100	0.643216	0.677387	0.0341709
Q10MY4	Os03g0289400 protein	LOC_Os03g18020	1.07592	1.11004	0.03412
Q2RAP0	L-galactono-1,4-lactone dehydrogenase 1, mitochondrial	GLDH1	0.99391	1.02801	0.0341048
O22386	50S ribosomal protein L12, chloroplastic	RPL12-2	1.00727	1.04137	0.0341012
A3BN31	Uncharacterized protein	OsJ_25452	0.44507	0.478873	0.0338028
B9ET10	Uncharacterized protein	OsJ_00497	0.845721	0.879505	0.0337838
Q6ER51	Peroxidase	prx30	0.720593	0.754336	0.0337433
B9FM11	Uncharacterized protein	OsJ_16811	0.702429	0.736167	0.0337382
Q7F2X8	Os01g0916600 protein	Os01g0916600	1.00285	1.03656	0.0337132
Q7Y097	RING-type E3 ubiquitin transferase	OSJNBa0075A22.19	0.916596	0.950295	0.0336984
B9GEE4	Methionine aminopeptidase 2	OsJ_36952	0.765327	0.798995	0.0336683
Q6K5U4	Nicotianamine aminotransferase homolog	OsNAAT2	0.726488	0.760138	0.0336497
Q10SV7	Expressed protein	LOC_Os03g01920	0.765534	0.799176	0.0336423
Q8S5M6	Glutamyl-tRNA synthetase family protein, expressed	LOC_Os10g22380	0.836883	0.870474	0.03359
Q10JD1	Retrotransposon protein, putative, Ty1-copia subclass	LOC_Os03g31134	0.802438	0.835711	0.033273
Q84M80	Os03g0856400 protein	LOC_Os03g63940	0.861894	0.89515	0.0332564
Q0JDG5	Os04g0405100 protein	Os04g0405100	0.958473	0.991695	0.0332219
Q2QM69	2-methyl-6-phytyl-1,4-hydroquinone methyltransferase 2, chloroplastic	Os12g0615400	1.2697	1.3029	0.033205
B9EZ83	Fructose-bisphosphate aldolase	OsJ_00159	0.764169	0.797301	0.0331317
Q6Z0V9	Os02g0308800 protein	Os02g0308800	0.566382	0.599479	0.0330978
A3BYS9	Uncharacterized protein	OsJ_29349	0.867813	0.900906	0.033093
Q65XG4	Os05g0457700 protein	Os05g0457700	1.0427	1.07576	0.0330579
Q6AV43	Uncharacterized protein OSJNBb0101N11.18	OSJNBb0101N11.18	1.15989	1.19292	0.0330302
Q75HJ0	DEAD-box ATP-dependent RNA helicase 37	PL10A	0.947191	0.980169	0.0329783
A3A385	Uncharacterized protein	OsJ_05411	0.93823	0.970998	0.0327684
Q0J8Q7	Os04g0692200 protein	Os04g0692200	0.214941	0.247706	0.0327654
Q7F9Y6	OSJNBa0086O06.22 protein	Os04g0591000	1.04046	1.07322	0.0327625
Q84JJ3	Os03g0269100 protein	OSJNBa0071M09.10	0.720069	0.752799	0.0327304
A0A0A0QMT5	Isocitrate lyase		0.442533	0.475244	0.0327112
Q69P55	Os09g0422000 protein	Os09g0422000	0.877474	0.910162	0.0326885
B9G5W7	Starch synthase, chloroplastic/amyloplastic	OsJ_31644	0.885866	0.918381	0.0325149
Q5KQK4	Os05g0180300 protein	Os05g0180300	0.966102	0.998588	0.0324859
B9FVN3	AA_TRNA_LIGASE_II domain-containing protein	OsJ_23204	0.872627	0.905099	0.0324712
Q6Z411	Chlorophyll a-b binding protein, chloroplastic	RCABP69	1.14879	1.18114	0.0323472
B7FA85	Os05g0176000 protein	Os05g0176000	0.978199	1.01053	0.03233
Q2QWU7	Dihydrolipoamide acetyltransferase component of pyruvate dehydrogenase complex	LOC_Os12g08170	0.761373	0.793618	0.0322446
Q67WK6	Os06g0227200 protein	Os06g0227200	0.917639	0.949849	0.0322093
A3AYP1	Os04g0679400 protein	Os04g0679400	0.559441	0.591608	0.0321678
Q6Z1P2	Os08g0566600 protein	Os08g0566600	1.12729	1.15943	0.0321448
Q84NY6	Membrane-associated zinc metalloprotease family protein, expressed	LOC_Os03g38230	1.11736	1.14949	0.0321292
Q7XTJ3	Pyruvate dehydrogenase E1 component subunit alpha-3, chloroplastic	Os04g0119400	0.784735	0.816813	0.0320777
Q7XQC9	OSJNBb0060M15.2 protein	OSJNBb0060M15.2	1.02309	1.05515	0.032058
Q7XU28	OSJNBb0034G17.8 protein	Os04g0550500	0.988196	1.02024	0.0320405
Q94E63	Os01g0173100 protein	Os01g0173100	0.91617	0.947979	0.0318082
Q8LQP4	Os01g0676200 protein	Os01g0676200	0.729646	0.76137	0.0317238
Q0DPA4	Os03g0704000 protein	Os03g0704000	0.911175	0.942818	0.0316432
Q10MX3	Asparagine synthetase [glutamine-hydrolyzing] 1	Os03g0291500	0.591997	0.623526	0.0315286
Q9SLX0	Importin subunit alpha-1b	Os05g0155601	0.907469	0.938971	0.0315025
Q6H7I3	Os02g0654100 protein	Os02g0654100	1.12164	1.15312	0.0314792
A2ZX29	Protein kinase domain-containing protein	OsJ_03201	0.84271	0.874168	0.031458
Q5Z414	Os06g0730800 protein	Os06g0730800	0.8734	0.904841	0.0314413
Q8H616	Os06g0178900 protein	Os06g0178900	0.449176	0.480608	0.0314322
Q5NAM1	Os01g0237100 protein	Os01g0237100	1.13423	1.1656	0.0313719
Q651T8	Os06g0662000 protein	Os06g0662000	1.0508	1.08211	0.0313118
Q7XJ15	Os09g0541700 protein	Os09g0541700	0.657255	0.688552	0.0312978
B9FAQ6	Uncharacterized protein	OsJ_12199	0.783127	0.814385	0.0312579
Q7X8A1	Glyceraldehyde-3-phosphate dehydrogenase	Os04g0459500	1.21759	1.24883	0.0312341
Q10MH8	DEAD-box ATP-dependent RNA helicase 24	Os03g0308500	0.971779	1.00297	0.031192
A3AP92	Uncharacterized protein	OsJ_13194	1.14487	1.17601	0.0311345
Q2QXN5	60S ribosomal protein L26-1, putative, expressed	LOC_Os12g05430	0.929974	0.960951	0.0309773
Q6H795	Chaperone protein ClpD1, chloroplastic	CLPD1	0.453149	0.484042	0.0308926
B9FJD7	Uncharacterized protein	OsJ_18781	0.970345	1.00118	0.030834
Q0PVB0	Tubulin alpha chain	TubA	0.790745	0.821536	0.0307914
A0A0P0XPG5	Os09g0498500 protein	Os09g0498500	0.762038	0.792742	0.0307048
Q6YVU7	Os07g0539100 protein	Os07g0539100	0.696118	0.726802	0.0306839
Q0JBQ4	Os04g0517300 protein	Os04g0517300	0.808071	0.838583	0.0305118
Q0E2I8	Os02g0235600 protein	Os02g0235600	0.917158	0.94766	0.0305026
Q6ZL95	Chlorophyll a-b binding protein, chloroplastic	OJ1065_B06.19-1	1.34951	1.38001	0.0305005
Q6YZD2	Coated vesicle membrane protein-like	Os08g0532900	0.977166	1.00761	0.030445
Q8LRF5	Autophagy-related protein 3	Os01g0200000	1.02657	1.05694	0.0303658
Q9FTU2	Os01g0238600 protein	Os01g0238600	0.987765	1.01812	0.0303529
Q7F0B4	Chloroplast lumen common protein family-like protein	P0523A04.122	0.815889	0.846154	0.0302648
B9F382	Uncharacterized protein	OsJ_05521	0.728972	0.759208	0.0302364
Q6YX33	Serine/threonine protein phosphatase 2A regulatory subunit	OSJNBa0091F23.19	0.944763	0.974987	0.0302241
Q6Z6E6	Os02g0203700 protein	Os02g0203700	0.716184	0.746377	0.0301932
B9G693	Os10g0477800 protein	Os10g0477800	1.01519	1.04529	0.0301058
Q8LP96	Moco containing protein	OsMCP	0.80572	0.835676	0.0299564
Q7XMP6	D-3-phosphoglycerate dehydrogenase	Os04g0650800	0.740636	0.770563	0.0299266
Q851F0	Putative lecithin-cholesterol acyl transferase	OSJNBb0011H13.12	0.840256	0.870171	0.0299158
Q69T78	Pyrophosphate--fructose 6-phosphate 1-phosphotransferase subunit alpha	P0652D10.35	0.987165	1.01705	0.0298807
Q9LI02	Os06g0111400 protein	Os06g0111400	0.801351	0.831081	0.0297297
Q2QWY6	Eukaryotic aspartyl protease family protein, expressed	LOC_Os12g07780	0.998842	1.02837	0.029531
P35684	60S ribosomal protein L3	RPL3	0.830507	0.859907	0.0294002
Q8LHD1	Os01g0966000 protein	P0458E05.23-1	0.91452	0.943735	0.0292158
Q9ZTS1	Probable methionine--tRNA ligase	Os06g0508700	0.865105	0.894294	0.0291892
Q6ASS1	Os05g0145600 protein	Os05g0145600	0.706935	0.736018	0.0290828
Q7XUW5	23.2 kDa heat shock protein	HSP23.2	0.700418	0.729496	0.0290784
A3BYC3	Uncharacterized protein	OsJ_29182	0.854886	0.88385	0.0289643
Q10F62	Os03g0679700 protein	LOC_Os03g47610	0.740684	0.769582	0.0288973
Q5Z800	Os06g0712400 protein	Os06g0712400	0.85612	0.884977	0.028858
A3CBA1	Uncharacterized protein	OsJ_33894	0.813167	0.841996	0.0288288
B9EZ91	AA_TRNA_LIGASE_II_ALA domain-containing protein	OsJ_00171	0.937371	0.96608	0.0287091
Q6Z844	Coatomer subunit zeta-2	COPZ2	0.64488	0.673203	0.0283224
Q5VNT9	Os06g0136600 protein	Os06g0136600	1.00185	1.03015	0.0283052
E9KIP0	Photosystem I P700 chlorophyll a apoprotein A2	psaB	1.15854	1.18672	0.0281866
Q6YVE2	Os07g0295400 protein	B1120F06.137	0.942995	0.971154	0.0281593
Q8S9Z2	UDP-D-apiose/UDP-D-xylose synthase	Os01g0969100	0.698674	0.72679	0.0281167
Q10A56	Alpha-mannosidase	LOC_Os10g05069	0.900932	0.928973	0.0280407
Q0J9Q1	OSJNBb0034I13.9 protein	Os04g0636900	0.908707	0.936602	0.0278952
Q9AY76	Actin-depolymerizing factor 2	ADF2	0.733434	0.761295	0.0278614
Q338N8	Alanine aminotransferase	LOC_Os10g25130	0.746618	0.774478	0.0278599
B9F7U9	PKS_AT domain-containing protein	OsJ_10497	0.79502	0.822646	0.0276264
Q0E1I1	Os02g0439700 protein	Os02g0439700	0.70927	0.736884	0.0276134
Q84SS7	Putative ribosomal protein S5	OSJNBb0047D08.4	0.784885	0.812407	0.0275222
Q18PR9	Beta subunit 1 of SnRK1	OSKbeta1	0.836879	0.864281	0.0274017
Q0JQZ2	Os01g0130400 protein	Os01g0130400	0.911046	0.938434	0.027388
Q7EY18	Putative tetratricopeptide repeat(TPR)-containing protein	B1123E10.126	0.918386	0.945724	0.0273383
Q6ETL6	Os02g0179100 protein	Os02g0179100	0.875218	0.902496	0.027278
Q94LR9	3-ketoacyl-CoA thiolase 2, peroxisomal, putative, expressed	LOC_Os10g31950	0.911545	0.938802	0.0272572
Q7G2B6	Nonspecific lipid-transfer protein, putative, expressed	LOC_Os10g36160	0.914673	0.941786	0.0271132
Q5ZC77	Protein arginine methyltransferase NDUFAF7	Os01g0588800	1.06112	1.08821	0.0270895
Q6YWJ7	Chlorophyll a-b binding protein, chloroplastic	Os08g0435900	1.36089	1.38769	0.0268043
Q7XKV4	Beta-glucosidase 12	BGLU12	0.800433	0.827138	0.0267052
A3C9N1	Uncharacterized protein	OsJ_33337	0.857251	0.883827	0.0265756
E9KIP1	Photosystem I P700 chlorophyll a apoprotein A1	psaA	1.48765	1.5142	0.0265418
Q6EUK5	Os02g0234500 protein	Os02g0234500	0.98744	1.01396	0.0265152
O04138	Chitinase 4	Cht4	0.552348	0.578821	0.0264732
Q6ZHS7	Os02g0187500 protein	Os02g0187500	0.976901	1.00321	0.0263073
Q0DKM4	U1 small nuclear ribonucleoprotein A	Os05g0154800	0.832276	0.858568	0.0262919
Q6K9C1	Protein TAB2 homolog, chloroplastic	Os02g0610800	0.647914	0.674168	0.0262541
Q6ZGJ6	Uncharacterized protein	OJ1079_F11.1	1.00363	1.02981	0.0261886
Q10P28	Nucleotide-sensitive chloride conductance regulator family protein, expressed	LOC_Os03g14520	1.13072	1.15686	0.0261438
Q5Z7J2	Peroxidase	prx86	0.676556	0.702691	0.0261355
Q69RG8	Os07g0464600 protein	P0473C09.107	1.16071	1.18681	0.0260989
E9KIR6	30S ribosomal protein S8, chloroplastic	rps8	0.895958	0.922008	0.0260499
Q6ZGX8	Os02g0690700 protein	Os02g0690700	0.712138	0.738174	0.0260359
Q10Q53	Methionyl-tRNA synthetase, putative, expressed	LOC_Os03g11120	0.857345	0.882966	0.0256212
Q656T5	Os01g0574600 protein	Os01g0574600	1.12374	1.1493	0.0255595
B9FI28	G domain-containing protein	OsJ_18414	0.895877	0.921384	0.0255066
B9FB43	TPR_REGION domain-containing protein	OsJ_12287	0.837	0.862333	0.0253333
Q7XKB5	Pyruvate kinase	Os04g0677500	0.934677	0.959932	0.025255
B9F2C1	Uncharacterized protein	OsJ_08121	0.871335	0.896469	0.0251346
Q5WMV3	PKS_ER domain-containing protein	OJ1308_D01.1	0.901791	0.92691	0.0251184
Q7X8C3	OSJNBa0043L24.9 protein	OSJNBa0043L24.9	0.713166	0.738245	0.0250784
Q7F2H9	p0432B10.9 protein	P0432B10.9	0.897614	0.922671	0.0250569
Q6Z754	Os02g0735100 protein	Os02g0735100	0.934844	0.959868	0.0250236
B9GC70	E1_dh domain-containing protein	OsJ_35450	0.928125	0.953145	0.0250199
A3BPJ0	EF-hand domain-containing protein	OsJ_26003	0.979847	1.00486	0.0250174
Q53LU9	Signal recognition particle protein, putative	LOC_Os11g05560	0.959213	0.984134	0.0249207
Q53M20	Expressed protein	LOC_Os11g13670	0.893139	0.918033	0.0248937
Q84M34	Cytochrome b-c1 complex subunit 7	LOC_Os03g59220	0.745915	0.770805	0.0248893
Q40665	Tubulin beta-3 chain	TUBB3	0.666892	0.691774	0.0248815
Q762A6	60S ribosomal protein L22-2, putative, expressed	bip108	0.74392	0.768777	0.0248569
B9F676	Probable glucan 1,3-alpha-glucosidase	Os03g0216600	0.989637	1.01439	0.0247553
Q8W1L6	Peroxisomal fatty acid beta-oxidation multifunctional protein	MFP	0.706347	0.731048	0.0247007
A0A0P0X1Z2	Os07g0123700 protein	Os07g0123700	0.950989	0.975647	0.0246575
Q5U1N4	Peroxidase	prx59	0.592425	0.617079	0.0246539
O65037	50S ribosomal protein L27, chloroplastic	RPL27	0.906478	0.93113	0.0246518
Q6YSF8	Os07g0129200 protein	Os07g0129200	0.42832	0.452946	0.0246262
Q851K1	Germin-like protein 3-6	Os03g0694000	0.845775	0.870376	0.0246002
Q851F6	Expressed protein	LOC_Os03g51950	1.03688	1.06139	0.0245098
Q6AVB7	Eukaryotic translation initiation factor 3 subunit L	OJ1212_C10.13	0.796941	0.821374	0.0244322
Q69II5	Os02g0802400 protein	Os02g0802400	0.889135	0.913525	0.0243902
B9FDE4	Peptidase A1 domain-containing protein	OsJ_16693	0.912162	0.936486	0.0243243
B9G6B3	Nascent polypeptide-associated complex subunit beta	OsJ_31927	0.795391	0.819578	0.024187
Q0IZR7	Os09g0553900 protein	Os09g0553900	1.10629	1.13041	0.0241126
Q6ZHE5	Putative D-cysteine desulfhydrase 1, mitochondrial	Os02g0773300	0.975836	0.999843	0.0240067
A3AAZ1	Uncharacterized protein	OsJ_08238	0.875158	0.899158	0.024
Q2QU06	60 kDa chaperonin alpha subunit	LOC_Os12g17910	0.835855	0.859855	0.0239995
Q0JL78	Os01g0617900 protein (Fragment)	Os01g0617900	1.1463	1.17023	0.023937
Q7XXR8	Nascent polypeptide associated complex alpha chain	Os05g0373700	1.0067	1.0306	0.0238997
Q2QVG9	Chaperone protein ClpC2, chloroplastic	CLPC2	0.917534	0.941422	0.0238877
B9FGH3	PAP_fibrillin domain-containing protein	OsJ_15704	1.26235	1.28614	0.0237952
Q5ZBN9	Uncharacterized protein P0704D04.8	P0704D04.8	0.688961	0.712693	0.0237325
A3BRR9	Uncharacterized protein	OsJ_26822	0.886466	0.910184	0.0237185
A0A0P0X2H7	Os07g0158300 protein (Fragment)	Os07g0158300	0.866324	0.889738	0.0234142
Q6AUF2	Os05g0565400 protein	Os05g0565400	0.901716	0.925117	0.0234009
A0A0P0XD59	Os08g0225000 protein	Os08g0225000	0.968583	0.991979	0.0233957
Q653F6	T-complex protein 1 subunit eta	OsJ_22426	0.810371	0.833678	0.0233071
Q10G20	DNA-directed RNA polymerase subunit beta	LOC_Os03g44484	0.801035	0.824167	0.0231317
Q33BE8	NADH-dependent oxidoreductase 2, putative, expressed	LOC_Os10g02480	1.00347	1.02644	0.022972
Q5JMG1	Os01g0763300 protein	Os01g0763300	0.955852	0.978782	0.0229295
Q7XI75	Probable histone-arginine methyltransferase CARM1	CARM1	0.957837	0.980752	0.0229148
Q6YW21	Putative mec-8	OSJNBa0012K14.14	0.816355	0.839241	0.0228858
Q6Z6H0	4-hydroxy-4-methyl-2-oxoglutarate aldolase	Os02g0761900	0.472285	0.495065	0.022779
B7EBT7	60s ribosomal protein	OsJ_17273	0.771749	0.794473	0.0227244
Q8S2E5	Ribose-phosphate pyrophosphokinase 3, chloroplastic	Os01g0723600	0.72973	0.752432	0.0227027
Q7XXS3	CHCH domain containing protein, expressed	LOC_Os03g48080	1.10709	1.12979	0.022695
Q9LDN2	Uridine 5-monophosphate synthase	UMPS1	1.18789	1.21056	0.0226783
Q84QA7	Coronatine-insensitive protein homolog 2	COI2	0.91728	0.939943	0.0226629
A0A0P0WX00	Os06g0472200 protein (Fragment)	Os06g0472200	1.10159	1.12424	0.022653
Q6ZKC1	Os08g0430200 protein	Os08g0430200	1.01931	1.04194	0.0226365
Q8S3P3	DUF26-like protein	24K23.14	0.518839	0.541475	0.0226354
Q5QNI2	Sodium/calcium exchanger NCL1	NCL1	0.813318	0.835952	0.0226337
Q6ZGL6	Peptidylprolyl isomerase	Os02g0117600	1.20852	1.23114	0.0226178
Q69UU3	Os07g0108300 protein	P0585H11.115	1.11006	1.13255	0.0224945
Q75LH4	Putative hydroxysteroiddehydrogenase	LOC_Os03g61740	0.750851	0.773315	0.0224643
C7J5E9	Os08g0508500 protein	Os08g0508500	0.946269	0.968657	0.0223881
B9GDE8	SAM domain-containing protein	OsJ_36277	0.938969	0.961324	0.0223543
Q84ZL6	Os08g0154300 protein	OJ1066_B03.121-1	0.892986	0.915319	0.0223334
A0A024FLK4	Argininosuccinate lyase	OsASL1	0.884567	0.906754	0.0221875
A0A0P0WZC6	Os06g0634300 protein (Fragment)	Os06g0634300	0.959114	0.981261	0.0221465
Q651F0	Os09g0539100 protein	Os09g0539100	0.870454	0.892559	0.0221054
B9FMJ3	Kinesin-like protein KIN-13A	KIN13A	0.731463	0.753507	0.0220441
Q5ZBH5	DEAD-box ATP-dependent RNA helicase 25	Os01g0618400	1.04404	1.06606	0.0220204
Q7XIR1	Carbonyl reductase-like protein	OJ1200_C08.105	0.629755	0.651733	0.021978
Q2R0Q1	Splicing factor U2af large subunit A	U2AF65A	0.717538	0.73946	0.0219224
A0A0K0LQZ8	Cytochrome b6	petB	1.36906	1.39097	0.0219127
B9FVG3	Aldo_ket_red domain-containing protein	OsJ_23062	1.10061	1.1225	0.0218904
Q5VRG1	Uncharacterized protein	OSJNBa0033B09.11	0.965903	0.987786	0.021883
Q6Z4D6	Os07g0189700 protein	Os07g0189700	0.900256	0.921995	0.0217391
B9FK92	UDPGT domain-containing protein	OsJ_19084	1.00232	1.024	0.0216774
Q75H81	Serpin-ZXA	Os03g0610650	0.930554	0.952185	0.0216306
Q5ZCK5	Probable calcium-binding protein CML16	CML16	0.761308	0.782881	0.0215727
B9FK02	Pex14_N domain-containing protein	OsJ_16773	0.944536	0.96606	0.0215232
A0A0P0W9L9	Os04g0381600 protein	Os04g0381600	0.895763	0.917283	0.0215198
Q6K6C2	Os02g0815400 protein	Os02g0815400	1.20808	1.22948	0.0213974
Q6K8J4	4-hydroxy-3-methylbut-2-en-1-yl diphosphate synthase (ferredoxin), chloroplastic	ISPG	0.984681	1.00607	0.0213873
A2ZW27	Ketol-acid reductoisomerase	OsJ_02845	0.842075	0.863401	0.0213256
Q5ZCF2	Os01g0778800 protein	Os01g0778800	0.727005	0.748282	0.0212766
Q0E3C8	Chaperone protein ClpB3, mitochondrial	CLPB3	0.673954	0.695226	0.0212716
Q5NBN7	Mitochondrial import receptor subunit tom40-like	P0038F12.19	0.965543	0.986804	0.021261
A0A0P0XFQ5	Elongation factor Ts (Fragment)	Os08g0399600	0.965426	0.986662	0.0212355
A3BW58	Protein kinase domain-containing protein	OsJ_28414	0.940706	0.961846	0.0211395
B9FLV6	Uncharacterized protein	OsJ_19735	0.805347	0.826374	0.0210273
Q2QNV2	Fiber protein Fb19, putative, expressed	LOC_Os12g36640	1.61063	1.63164	0.0210136
Q7XJ13	Chloroplast nucleoid DNA-binding protein-like protein	P0478E02.13	0.932927	0.95393	0.0210027
B9FXS4	RF_PROK_I domain-containing protein	OsJ_24645	0.841169	0.862135	0.0209657
Q7Y152	Galactokinase, putative, expressed	LOC_Os03g61710	0.848584	0.869547	0.0209632
Q7Y0Y8	Histone deacetylase 1	HDAC1	0.962941	0.983861	0.0209205
Q6ZG25	Preprotein translocase subunit SECY, chloroplastic	SECY	0.695242	0.716157	0.0209147
Q10QW8	Proteasome subunit alpha type	LOC_Os03g08280	1.0447	1.06552	0.0208231
Q94J09	GTP-binding protein GTP1	P0481E12.49-1	0.829585	0.850346	0.0207612
Q84ZC0	Probable V-type proton ATPase subunit H	Os07g0549700	1.20339	1.22411	0.0207156
Q7F7I7	GTP-binding nuclear protein Ran-1	RAN1	0.891053	0.911747	0.0206939
Q10G19	Serine/threonine-protein phosphatase	LOC_Os03g44500	0.85212	0.872802	0.0206825
Q84YS0	Os07g0456400 protein	Os07g0456400	1.0779	1.09857	0.0206677
Q0DJC5	Dolichyl-diphosphooligosaccharide--protein glycosyltransferase subunit 1A	OST1A	0.761022	0.781683	0.0206603
Q10P35	Enolase 2, putative, expressed	LOC_Os03g14450	1.03329	1.0539	0.0206104
Q10LR6	Ribosomal protein L19	LOC_Os03g21940	0.827242	0.847839	0.0205978
Q7XWP9	OSJNBa0072D08.7 protein	Os04g0266900	0.71167	0.732265	0.020595
P0DKJ9	26S proteasome regulatory subunit 7A	RPT1A	0.86768	0.888243	0.0205633
B9F0A5	Uncharacterized protein	OsJ_06940	0.930823	0.951255	0.020432
Q6H667	Os02g0643500 protein	Os02g0643500	1.51519	1.53555	0.020362
Q0ILR3	Os12g0629600 protein	Os12g0629600	0.576429	0.596786	0.0203571
Q650W6	Os09g0565200 protein	Os09g0565200	1.05307	1.07331	0.0202398
B9FZQ4	W2 domain-containing protein	OsJ_26502	1.02639	1.04657	0.0201804
Q8H6G8	Probable inorganic phosphate transporter 1-8	PHT1-8	1.11473	1.13488	0.020155
B9FKR5	Uncharacterized protein	OsJ_18908	0.614431	0.634456	0.0200254
Q0E2X2	Glycosyltransferase	Os02g0206400	1.07437	1.09436	0.019992
Q7XCS4	Aldo/keto reductase family protein, putative, expressed	LOC_Os10g37330	0.924222	0.944194	0.0199726
Q10MD1	Adenylosuccinate lyase	LOC_Os03g19930	0.944973	0.964885	0.0199117
P0C443	50S ribosomal protein L16, chloroplastic	rpl16	0.906388	0.926252	0.0198647
Q75IR7	Os05g0163000 protein	Os05g0163000	0.861655	0.881405	0.0197506
Q6ER94	2-Cys peroxiredoxin BAS1, chloroplastic	BAS1	1.01616	1.03572	0.0195652
Q69S39	Cytochrome b6-f complex iron-sulfur subunit, chloroplastic	petC	1.26185	1.28141	0.0195582
Q0J603	Os08g0383700 protein	Os08g0383700	1.10451	1.12405	0.0195453
Q109R6	Protein CutA 1, chloroplastic	CUTA1	0.949814	0.969315	0.019501
Q6Z2Z3	26S proteasome non-ATPase regulatory subunit 2 homolog	Os02g0146700	0.919113	0.938516	0.0194025
Q6Z2L5	Ribose-phosphate pyrophosphokinase 1, chloroplastic	Os02g0127700	0.680438	0.699831	0.0193929
A0A0P0WP33	Phosphoglycerate kinase	Os05g0496200	1.40023	1.41958	0.0193521
A0A0U5BZC1	Similar to aminotransferase	SSG6	0.882898	0.902233	0.0193355
Q69N33	Dihydrolipoamide acetyltransferase component of pyruvate dehydrogenase complex	Os09g0408600	0.89799	0.917293	0.0193031
Q8GVN6	Os07g0531600 protein	P0681F05.133	1	1.01926	0.0192593
Q5SNH7	Os01g0191100 protein	Os01g0191100	0.985856	1.00509	0.0192362
Q0INU1	Ribulose bisphosphate carboxylase small chain	Os12g0291200	1.09462	1.11383	0.0192123
Q6ZGS9	Os02g0690800 protein	Os02g0690800	0.941583	0.960701	0.0191184
B9EZN6	MACPF domain-containing protein	OsJ_03453	0.989474	1.00858	0.0191033
B9FJD6	PRA1 family protein	OsJ_18780	0.88189	0.900919	0.0190289
B9FJ18	H15 domain-containing protein	OsJ_19789	0.944059	0.963071	0.0190128
Q5ZC72	Light stress-responsive one-helix protein-like	P0415C01.15	0.963082	0.982079	0.0189964
Q84ST4	Chlorophyll(ide) b reductase NOL, chloroplastic	NOL	0.903221	0.922108	0.0188873
A3BE48	Epimerase domain-containing protein	OsJ_22181	0.66352	0.682402	0.0188822
Q0JEM7	Photosystem II protein D1	psbA	1.1633	1.18215	0.0188515
Q10N73	Os03g0279900 protein	LOC_Os03g17170	0.850072	0.868886	0.0188133
Q84ZB2	Os08g0564100 protein	P0705A05.111	0.911525	0.930151	0.0186263
Q9ZWR5	Importin beta 1	Os05g0353400	0.858775	0.877351	0.0185762
U5LY03	Geranylgeranyl reductase	LYL1	0.833598	0.852158	0.0185597
Q7XD67	DNA ligase	B1288B10.3	0.896104	0.914622	0.0185185
Q7F8T6	Tricin synthase 2	ROMT-17	0.774138	0.792652	0.0185132
Q0DX85	Os02g0768600 protein (Fragment)	Os02g0768600	1.08814	1.10664	0.0185015
A0A0N7KEB1	Os01g0919900 protein	Os01g0919900	0.631579	0.650056	0.018477
B9FSH5	Alanine--tRNA ligase, chloroplastic/mitochondrial	Os06g0245800	0.925454	0.943896	0.0184419
Q7XHB3	Peroxidase	OSJNBa0015O22.19	0.661187	0.679619	0.0184319
B9FU86	Aminotran_1_2 domain-containing protein	OsJ_25140	0.951045	0.969427	0.0183817
Q5JNB0	Cysteine synthase	Os01g0978100	0.98909	1.00747	0.0183765
Q53L28	Acetolactate synthase small subunit, putative, expressed	LOC_Os11g14950	1.03026	1.04841	0.0181543
Q7X806	OSJNBa0041A02.4 protein	Os04g0601400	0.944926	0.963033	0.0181064
Q60EW3	Os05g0371200 protein	Os05g0371200	1.03342	1.05152	0.0181002
Q2QMN9	Expressed protein	LOC_Os12g40540	0.75	0.767937	0.0179372
Q75GN6	40S ribosomal protein S26	OSJNBa0018K15.3	0.75175	0.769658	0.0179086
Q6K5H0	Cytosolic Fe-S cluster assembly factor NBP35	NBP35	0.760016	0.777518	0.0175029
Q0E446	Os02g0137200 protein (Fragment)	Os02g0137200	0.912706	0.930195	0.0174892
Q75M19	Eukaryotic translation initiation factor 3 subunit F	Os05g0104800	1.08708	1.10453	0.0174492
Q10LN7	60S ribosomal protein L18, putative, expressed	LOC_Os03g22180	0.83028	0.847625	0.0173448
Q7F225	Os07g0109500 protein	OJ1567_G09.119	0.952617	0.969893	0.0172762
Q5TKJ0	Os05g0429700 protein	Os05g0429700	1.00738	1.02424	0.0168599
B9GC71	Uncharacterized protein	OsJ_35452	0.881245	0.898105	0.0168595
Q6K689	Os02g0792800 protein	Os02g0792800	0.888924	0.90578	0.0168566
Q6ATY4	UPF0603 protein Os05g0401100, chloroplastic	Os05g0401100	1.09035	1.1072	0.0168563
Q8W0A4	Os01g0228600 protein	P0452F10.23-1	1.02943	1.04627	0.0168396
Q0J366	Os09g0252100 protein (Fragment)	Os09g0252100	0.988223	1.00502	0.0167994
A3AFY2	Small nuclear ribonucleoprotein Sm D3	OsJ_10089	0.886782	0.903514	0.0167317
Q2QLS7	Os12g0630200 protein	LOC_Os12g43450	0.550777	0.567506	0.0167288
Q69Y99	Chaperonin	P0528E04.36-1	0.846171	0.862789	0.0166182
Q2QWU2	Histone deacetylase family protein, expressed	LOC_Os12g08220	1.26079	1.27738	0.0165929
Q654Y9	Os06g0690700 protein	Os06g0690700	0.62211	0.638586	0.0164762
Q2RAZ2	Alpha-L-arabinofuranosidase C-terminus family protein, expressed	LOC_Os11g03780	0.906571	0.922998	0.0164271
Q7XYS3	Allene oxide synthase 2	CYP74A2	0.760827	0.776858	0.016031
Q7X9A7	60 kDa chaperonin alpha subunit	LOC_Os03g64210	0.857796	0.87361	0.0158138
B9F4C8	Serine/threonine-protein phosphatase 2A 55 kDa regulatory subunit B	OsJ_05943	0.689369	0.70515	0.0157807
Q10R17	Adenylosuccinate synthetase 1, chloroplastic	PURA1	0.788848	0.804603	0.0157553
Q8H620	Os06g0176700 protein	Os06g0176700	0.885929	0.901671	0.0157423
B9F5J3	Rho_N domain-containing protein	OsJ_09673	0.872496	0.888219	0.0157226
Q0DJ99	Coatomer subunit delta-2	Os05g0311000	0.766598	0.782316	0.0157187
Q654U5	Os06g0247800 protein	Os06g0247800	0.757602	0.773109	0.0155072
Q6Z4B3	Os07g0510200 protein	P0409B11.21-1	1.33554	1.35095	0.0154185
Q33AW7	Ubiquitin carboxyl-terminal hydrolase	LOC_Os10g07270	0.935019	0.950195	0.0151751
Q654G0	Alpha-mannosidase	P0412C04.26	1.04485	1.06003	0.0151715
Q5JK78	Ubiquitin carboxyl-terminal hydrolase	Os01g0550100	0.826545	0.841642	0.0150972
Q7XQ97	Anamorsin homolog 1	Os04g0674400	0.793015	0.808064	0.0150483
B9FFM5	PFK domain-containing protein	OsJ_15126	0.417154	0.432099	0.0149448
B7ENR4	Aminomethyltransferase (Fragment)		1.1463	1.16124	0.014944
Q94E65	Os01g0172800 protein	Os01g0172800	1.53826	1.55308	0.0148159
Q8H7P4	FH protein interacting protein FIP1, putative, expressed	OJ1217B09.2	1.15508	1.16988	0.0148005
Q2QMN7	Ureidoglycolate hydrolase	UAH	0.850727	0.865511	0.0147834
Q84PX0	Os08g0150800 protein	P0443G08.126	0.883938	0.898705	0.0147668
Q10MF8	Enoyl-CoA hydratase/isomerase family protein, expressed	LOC_Os03g19680	0.769892	0.784647	0.0147551
A2ZP36	Uncharacterized protein	OsJ_00315	0.807524	0.822257	0.0147335
Q10NQ3	Vacuolar protein sorting-associated protein 9A	VPS9A	0.842507	0.857221	0.0147139
Q10P29	Immature colon carcinoma transcript 1 protein, putative, expressed	LOC_Os03g14510	0.899414	0.914062	0.0146484
Q6ZD35	Os08g0538000 protein	Os08g0538000	0.845989	0.860525	0.0145366
B9F7Y8	ATP-dependent Clp protease proteolytic subunit	OsJ_10573	0.920949	0.935441	0.0144928
A0A0P0WA00	40S ribosomal protein S27 (Fragment)	Os04g0399000	0.931433	0.945904	0.0144715
Q0DBD3	Serine/threonine-protein phosphatase PP2A-1 catalytic subunit	PP2A1	0.852369	0.866751	0.0143824
Q7X8Z8	Glutamyl-tRNA(Gln) amidotransferase subunit A, chloroplastic/mitochondrial	GATA	0.909099	0.92348	0.0143813
Q10LH0	Divinyl chlorophyllide a 8-vinyl-reductase, chloroplastic	DVR	1.07687	1.09124	0.0143678
Q84Q83	Protein TOC75, chloroplastic	TOC75	0.926707	0.941066	0.0143588
Q0JH17	Os01g0889800 protein	Os01g0889800	0.917703	0.931875	0.0141721
Q5VNV1	Glycine cleavage T protein-like	Os06g0134800	0.976724	0.990866	0.0141426
Q9LGQ6	Acyl transferase 9	AT9	0.660188	0.674211	0.014023
A3BH68	Pyruvate kinase	OsJ_23327	0.685523	0.699449	0.013926
Q7XN11	Gamma-aminobutyrate transaminase 1, mitochondrial	OSL2	0.815435	0.829354	0.0139195
Q0J9B4	Os04g0662800 protein	Os04g0662800	0.702591	0.716445	0.0138539
A3ANB5	Actin-related protein 7	ARP7	1.05796	1.07176	0.0137994
B9F6H3	Uncharacterized protein	OsJ_12967	0.517834	0.531602	0.0137687
B9FTS9	EF-hand domain-containing protein	OsJ_21706	0.859389	0.873118	0.013729
Q7XW32	OSJNBb0062H02.10 protein	Os04g0322100	0.579959	0.593654	0.0136951
A0A0P0W4D5	Os03g0801600 protein (Fragment)	Os03g0801600	0.888062	0.901733	0.0136719
Q75IQ9	putative 6-phosphofructo-2-kinase	Os05g0164100	1.11955	1.13303	0.0134854
A3B9Z7	Defective in cullin neddylation protein	OsJ_20715	0.854447	0.867925	0.0134771
Q69QQ6	Heat shock protein 81-2	HSP81-2	0.790072	0.803534	0.0134623
Q84VC8	Gamma hydroxybutyrate dehydrogenase-like protein	Os02g0562700	0.973241	0.986455	0.0132144
Q6ZDR8	Putative potential copper-transporting ATPase	P0481F05.16	0.87031	0.883443	0.0131332
Q658I3	Os06g0128300 protein	Os06g0128300	0.750499	0.76359	0.0130907
B9G4Q6	Photolyase/cryptochrome alpha/beta domain-containing protein	OsJ_30114	1.08181	1.09485	0.0130431
Q10KX6	Peptidylprolyl isomerase	LOC_Os03g25140	0.819856	0.832884	0.0130279
Q0JJ18	Os01g0764900 protein (Fragment)	Os01g0764900	1.4971	1.5101	0.0129961
B9F6M2	Branched-chain-amino-acid aminotransferase	OsJ_10024	0.600848	0.613729	0.0128811
Q69MU0	Glyoxalase II	Os09g0516600	1.08556	1.09843	0.0128609
Q9FWK4	Cyanate hydratase	CYN	1.00968	1.02249	0.0128096
B9F297	Os02g0129900 protein	Os02g0129900	1.05407	1.06686	0.0127907
Q75GX4	Putative antifungal zeamatin-like protein	LOC_Os03g46070	0.516021	0.528796	0.0127749
Q53JI9	Probable sucrose-phosphate synthase 5	SPS5	0.868072	0.880822	0.0127501
Q0JKD5	Os01g0681200 protein	Os01g0681200	0.766474	0.779191	0.0127168
B9EWQ2	Uncharacterized protein	OsJ_01747	0.92386	0.93655	0.01269
Q6ZKM2	COP9 signalosome complex subunit 6	CSN6	0.815711	0.828369	0.0126582
B7EA34	Os09g0491676 protein	Os09g0491676	0.862745	0.875395	0.0126502
Q7XR19	60S ribosomal protein L6	Os04g0473400	0.865274	0.877786	0.0125124
Q69IL3	Os09g0516300 protein	Os09g0516300	1.15778	1.17026	0.0124858
Q6H851	Os02g0635000 protein	Os02g0635000	0.786506	0.798983	0.0124769
B9FRR9	40S ribosomal protein S30	OsJ_20291	0.962817	0.975211	0.0123945
Q6ZGP6	Os02g0753200 protein	Os02g0753200	0.86649	0.878868	0.0123784
Q6ZJ18	Os08g0556900 protein	Os08g0556900	0.617929	0.630113	0.0121845
Q53QR8	Phosphoglucomutase/phosphomannomutase, C-terminal domain, putative		1.03134	1.04345	0.0121094
Q8W3D0	Probable pyridoxal 5-phosphate synthase subunit PDX1.2	PDX12	0.763791	0.775813	0.0120226
Q6F390	Expressed protein	OSJNBb0021G19.8	0.844507	0.856526	0.0120188
Q655G1	Os06g0684000 protein	P0009H10.17-1	0.930362	0.94234	0.0119777
Q5ZA98	Chlorophyll a-b binding protein, chloroplastic	Os06g0320500	1.65325	1.66518	0.011933
B9FCE9	PHD-type domain-containing protein	OsJ_16106	0.699242	0.711036	0.0117944
Q6AV57	Os03g0691400 protein	LOC_Os03g48480	0.976471	0.988235	0.0117647
Q653F5	Os06g0687800 protein	Os06g0687800	0.900588	0.912353	0.0117647
Q8LN31	Expressed protein	LOC_Os10g38970	0.793154	0.80489	0.0117359
Q10PW4	Superoxide dismutase [Cu-Zn]	LOC_Os03g11960	0.7567	0.768425	0.0117253
Q655S1	ATP-dependent zinc metalloprotease FTSH 2, chloroplastic	FTSH2	0.929443	0.941155	0.0117117
Q8W3J0	Os03g0278000 protein	UXS-3	0.517103	0.528785	0.0116822
Q6KAJ2	Aspartate aminotransferase	Os02g0797500	1.12328	1.13489	0.0116128
Q5N9C8	Trafficking protein particle complex subunit	Os01g0708600	0.821826	0.833408	0.0115813
E3WF37	Lysine ketoglutarate reductase/saccharopine dehydrogenase	OsLKR/SDH	0.73853	0.750041	0.0115113
Q7XXN2	Os09g0544300 protein	Os09g0544300	0.855616	0.867084	0.0114673
B9FCW9	Uncharacterized protein	OsJ_16459	0.916031	0.927481	0.0114504
Q5N761	Cysteine synthase	Os01g0814800	0.925309	0.936727	0.0114177
Q10AP7	Pirin, putative, expressed	LOC_Os03g62790	0.770816	0.782083	0.0112668
Q6YU90	Os02g0101500 protein	B1370C05.18-1	1.12601	1.13713	0.0111193
Q0J3D9	Coatomer subunit alpha-3	Os09g0127800	1.02888	1.03999	0.011108
Q2QVC1	Argininosuccinate synthase, chloroplast, putative, expressed	LOC_Os12g13320	0.956705	0.967669	0.0109643
B7EKA4	S-adenosylmethionine synthase	OsJ_17029	0.653124	0.663964	0.0108399
A3BLL8	C2 domain-containing protein	OsJ_24910	0.981544	0.99233	0.0107862
P93431	Ribulose bisphosphate carboxylase/oxygenase activase, chloroplastic	RCA	1.22063	1.23141	0.0107784
Q2R330	Metallopeptidase family M24 containing protein, expressed	LOC_Os11g33330	0.885922	0.896602	0.0106802
Q10CD7	Cullin 4	LOC_Os03g57290	0.983922	0.994545	0.010623
Q6ZCC2	Peroxidase	Os08g0113000	0.893417	0.90403	0.0106121
Q84PB5	Os07g0148900 protein	Os07g0148900	1.04527	1.05588	0.0106081
Q5JL23	ABC-type transport system-like	Os01g0974000	0.905986	0.916549	0.0105634
Q6EUK2	Os02g0234800 protein	Os02g0234800	0.97543	0.985911	0.0104811
Q6K4P1	Eukaryotic translation initiation factor 3 subunit G	Os02g0788400	0.961215	0.971682	0.0104673
B9F9X9	Ornithine aminotransferase	OsJ_11874	0.865727	0.876143	0.0104167
Q851P9	Histone-like protein	OSJNBa0052F07.24	1.16164	1.17199	0.0103529
Q6H852	Proteasome subunit alpha type	Os02g0634900	0.870434	0.880772	0.0103377
Q5KQD2	Os05g0548100 protein	Os05g0548100	0.783607	0.793925	0.0103183
Q8S5U8	Putative homeodomain protein	OJ1123F12.2	0.74901	0.759303	0.010293
B9EWZ1	Polyketide_cyc domain-containing protein	OsJ_04926	0.9121	0.922389	0.0102885
B9FDR3	Transportin-1	TRN1	0.917959	0.928214	0.0102552
Q10M34	Expressed protein	LOC_Os03g20860	0.653752	0.66392	0.0101683
Q8LQ68	Hexokinase-6	HXK6	0.927833	0.937929	0.0100954
Q8RU06	Cellulase containing protein, expressed	OJ1208D02.5	0.702044	0.712112	0.0100676
B9EY28	Uncharacterized protein	OsJ_02617	0.967941	0.977997	0.0100558
Q2R3D4	Expressed protein	LOC_Os11g32320	0.85202	0.862061	0.0100406
Q2RAZ7	Alpha-L-arabinofuranosidase C-terminus family protein, expressed	LOC_Os11g03730	0.907764	0.91777	0.0100065
A3ATE4	UVR domain-containing protein	OsJ_14634	0.793658	0.803659	0.0100012
Q8W250	1-deoxy-D-xylulose 5-phosphate reductoisomerase, chloroplastic	DXR	1.07177	1.08158	0.00980229
B9ESX6	AA_TRNA_LIGASE_II domain-containing protein	OsJ_00416	0.889943	0.899735	0.00979192
Q6ZFJ9	60 kDa chaperonin beta subunit	Os02g0102900	0.742479	0.752251	0.00977199
Q851S8	Adenylosuccinate synthetase 2, chloroplastic	PURA2	0.927212	0.936954	0.00974244
Q53MP2	Beta-D-xylosidase	LOC_Os11g18730	0.674904	0.684586	0.00968153
Q8LMR0	Phosphoserine aminotransferase	OJ1134F05.4	0.892145	0.901758	0.00961313
Q6YU89	Putative HECT ubiquitin-protein ligase 3	B1370C05.20	0.785884	0.795374	0.00948992
P0C497	50S ribosomal protein L2, chloroplastic	rpl2-A	0.93982	0.949304	0.00948417
Q6ZF50	Os07g0561500 protein	Os07g0561500	1.13864	1.14808	0.00943953
B9F274	Aldo_ket_red domain-containing protein	OsJ_05188	0.934911	0.944294	0.00938292
Q6K2G7	Os02g0508000 protein	Os02g0508000	1.0015	1.01078	0.00928422
Q0IWL9	Monothiol glutaredoxin-S11	GRXS11	0.910297	0.919533	0.00923567
Q9LST9	Proteasome subunit beta	OsPBA1	0.914525	0.923743	0.00921788
Q6AUF3	Urease accessory protein G	UREG	0.976654	0.985851	0.00919703
B9FL83	ATP-dependent 6-phosphofructokinase	PFK	0.960787	0.969893	0.0091056
A3BJ75	Protein kinase domain-containing protein	OsJ_24047	0.879652	0.888674	0.00902207
Q10QG2	COP9 signalosome complex subunit 4, putative, expressed	LOC_Os03g10120	0.803125	0.812073	0.00894889
Q84M78	Expressed protein	LOC_Os03g64140	1.52534	1.53429	0.00894454
Q69QJ7	Probable monogalactosyldiacylglycerol synthase 1, chloroplastic	MGD1	1.08484	1.09379	0.00894368
B9F6P5	Translocase of chloroplast	OsJ_10086	0.855299	0.864236	0.00893744
Q6ZFI6	Os08g0502700 protein	Os08g0502700	1.10185	1.11063	0.00877424
Q8W425	26S proteasome non-ATPase regulatory subunit 6	RPN7	0.811552	0.820303	0.00875146
A0A0P0WEC1	Glucose-6-phosphate 1-epimerase	Os04g0603000	0.678756	0.687392	0.00863558
Q0JAF4	Os04g0602100 protein	Os04g0602100	1.05507	1.06331	0.00824084
Q6Z8I8	Os02g0752000 protein	Os02g0752000	0.861524	0.869669	0.00814566
Q0J3K6	Os08g0567000 protein	Os08g0567000	0.757724	0.765854	0.00813008
Q6Z6S1	Apoptosis inhibitor 5-like protein API5	API5	0.907338	0.915381	0.00804319
B9FBM2	Os03g0176600 protein	Os03g0176600	0.92032	0.928331	0.00801012
Q6Z8B5	Os02g0224400 protein	Os02g0224400	1.02503	1.03299	0.00796359
Q6H764	Os02g0529700 protein	Os02g0529700	0.855453	0.863338	0.00788436
B9G4E7	Uncharacterized protein	OsJ_29904	1.0809	1.08876	0.00786517
P49199	40S ribosomal protein S8	RPS8	0.781723	0.789528	0.00780562
Q6Z0N5	Os08g0295300 protein	Os08g0295300	0.902253	0.90995	0.00769753
Q10LV7	Os03g0333400 protein	LOC_Os03g21560	1.30699	1.31458	0.00759323
B9FUJ2	Uncharacterized protein	OsJ_25365	0.915857	0.923432	0.00757451
Q5Z6H0	Xyloglucan endotransglucosylase/hydrolase	Os06g0696600	0.546141	0.553691	0.00755034
Q654U8	Pyrophosphate--fructose 6-phosphate 1-phosphotransferase subunit beta	PFP-BETA	0.88261	0.890128	0.00751755
A0A067Y2M1	Beta-glucosidase		1.02347	1.03082	0.00735552
Q5JKZ9	Os01g0952600 protein	Os01g0952600	0.799071	0.806354	0.00728369
A3AQX8	Cysteine synthase	OsJ_13780	0.896103	0.903358	0.00725514
B9GDC3	SWIB domain-containing protein	OsJ_36231	0.915409	0.922635	0.00722635
Q10DM3	Expressed protein	LOC_Os03g56410	0.793008	0.800222	0.00721421
Q8LJ81	Os01g0581300 protein	Os01g0581300	1.01849	1.02555	0.00705596
Q6AT40	Os05g0558900 protein	Os05g0558900	0.915576	0.922509	0.0069328
B9EXL3	Uncharacterized protein	OsJ_02264	0.923077	0.929966	0.00688863
Q75LJ3	Electron transfer flavoprotein subunit alpha, mitochondrial	ETFA	0.855864	0.86275	0.00688547
Q6Z965	12-oxophytodienoate reductase 7	OPR7	0.946442	0.953129	0.00668763
Q69IN9	Os09g0512900 protein	P0450E05.3-1	1.30937	1.3159	0.00653595
Q69RL1	Os07g0468100 protein	Os07g0468100	1.13003	1.13648	0.00644654
A0A0P0Y445	Os11g0602500 protein (Fragment)	Os11g0602500	0.850576	0.856992	0.00641594
Q9AV81	Pre-mRNA-processing factor 19	PRP19	0.994459	1.00079	0.00633224
B9G747	Uncharacterized protein	OsJ_32539	1.41667	1.42296	0.00628931
Q6Z1P3	Os08g0566400 protein	Os08g0566400	0.795849	0.802124	0.00627413
A0A0P0Y6T5	Os12g0137200 protein	Os12g0137200	0.925694	0.931952	0.00625733
B9EU92	NAD(P)-bd_dom domain-containing protein	OsJ_03938	1.21645	1.22269	0.00624844
Q9LSU1	Proteasome subunit alpha type-5	PAE1	0.833775	0.839924	0.00614863
P49397	40S ribosomal protein S3a	RPS3A	0.786288	0.792389	0.00610051
Q5TKH0	Uncharacterized protein B1155G07.12	B1155G07.12	1.45673	1.46274	0.00600962
A3AXT8	Uncharacterized protein	OsJ_16326	1.14006	1.14603	0.00597514
Q84MQ4	60S ribosomal protein L27a-3, putative, expressed	OSJNBa0030J19.9	0.91175	0.917725	0.00597461
I3QD60	Cytochrome b5 protein		0.971443	0.977376	0.00593263
A0A0P0XAY7	Os08g0117200 protein (Fragment)	Os08g0117200	0.89556	0.901438	0.00587832
Q60EY9	Os05g0208000 protein	Os05g0208000	0.972914	0.978756	0.00584219
A3ATH4	Uncharacterized protein	OsJ_14665	0.874963	0.880796	0.00583284
Q7XJ02	Probable L-ascorbate peroxidase 7, chloroplastic	APX7	1.14553	1.1513	0.00576369
Q10CE4	Peroxisomal (S)-2-hydroxy-acid oxidase GLO1	GLO1	1.00959	1.01534	0.00574819
Q6YZ75	Putative methylcrotonyl-CoA carboxylase beta chain, mitochondrial	OSJNBa0056L09.27	0.8446	0.850284	0.0056843
A3BU52	Glucose-6-phosphate isomerase	OsJ_27683	0.894226	0.899905	0.00567913
Q2QQS1	KE2 family protein, expressed	LOC_Os12g30060	0.984956	0.99056	0.00560472
A0A0P0WDT4	Os04g0560500 protein	Os04g0560500	0.909091	0.914616	0.00552486
Q7FAL5	OSJNBa0071I13.19 protein	Os04g0657500	1.67946	1.68497	0.00550817
B7EBF9	Os04g0459900 protein	Os04g0459900	1.02185	1.02731	0.00546145
B9EV21	MoCF_biosynth domain-containing protein	OsJ_01171	0.949004	0.954436	0.0054315
Q8H3I3	40S ribosomal protein SA	B1056G08.113	0.764556	0.769985	0.00542884
Q75GE8	Calcium-dependent protein kinase 8	CPK8	0.830438	0.835821	0.00538292
Q5VMJ3	Profilin LP04	Os06g0152100	0.817261	0.822528	0.00526742
Q84VC9	OSJNBb0004G23.6 protein	Os04g0105700	0.874393	0.879456	0.00506316
Q69IM7	Os09g0514400 protein	Os09g0514400	0.87931	0.884316	0.00500556
Q10RT5	Pheophorbide a oxygenase, chloroplast, putative, expressed	LOC_Os03g05310	0.730969	0.735964	0.004995
Q6ZHC3	Os02g0686400 protein	Os02g0686400	0.737305	0.742264	0.00495889
Q6YXI1	Glucose-6-phosphate isomerase	Os09g0465600	0.934627	0.939573	0.00494597
Q67X81	Os06g0219600 protein	Os06g0219600	1.14755	1.15241	0.00485618
A0A0P0Y7J1	Os12g0180400 protein (Fragment)	Os12g0180400	1.0669	1.0716	0.00469484
Q10R10	Hydrolase, carbon-nitrogen family protein, expressed	LOC_Os03g07910	1.07311	1.0777	0.00458426
B9FFX9	MI domain-containing protein	OsJ_15338	0.877012	0.88157	0.00455776
Q60EX6	Serine/threonine-protein phosphatase BSL1 homolog	BSL1	0.882038	0.886543	0.0045045
P29545	Elongation factor 1-beta	Os07g0662500	0.991804	0.996284	0.00447939
A3B9V4	HVA22-like protein	OsJ_20670	0.910448	0.914925	0.00447761
Q0E0D3	Os02g0557700 protein	Os02g0557700	1.44353	1.44794	0.00441035
Q8H8T0	UDP-arabinopyranose mutase 1	UAM1	0.778443	0.782643	0.00420036
Q8S7R8	Glycosyltransferase	OSJNBa0049K09.17	1.03409	1.03829	0.00419617
Q652S1	Os06g0258900 protein	P0603C10.39-1	0.802873	0.807031	0.004158
Q40687	Guanine nucleotide-binding protein subunit beta	RGB1	0.934873	0.93903	0.00415704
Q6Z8Z5	Os02g0110400 protein	Os02g0110400	0.572614	0.576763	0.00414938
Q7XQJ5	Glycosyltransferase	Os04g0565400	0.823204	0.827348	0.00414365
Q942L2	Protein disulfide isomerase-like 2-2	PDIL2-2	1.01511	1.01925	0.00414195
P35685	60S ribosomal protein L7a-1	RPL7A-1	0.833847	0.837913	0.00406559
A0A0P0WXQ4	Os06g0550000 protein (Fragment)	Os06g0550000	0.856263	0.860246	0.00398369
Q7XPL2	Oxygen-dependent coproporphyrinogen-III oxidase, chloroplastic	CPX	0.870707	0.874664	0.00395632
A3B9M3	Abhydrolase_3 domain-containing protein	OsJ_20583	0.980695	0.984556	0.003861
A2ZNN9	Uncharacterized protein	OsJ_00172	0.894998	0.898824	0.00382599
Q10SM7	Peroxisomal membrane protein 11-1	PEX11-1	1.00525	1.00903	0.00377913
Q6K969	Os02g0831800 protein	Os02g0831800	1.12434	1.12802	0.00368034
Q0IZX5	Phospholipase D	Os09g0543100	0.996949	1.00061	0.00366077
Q6K4T1	60S ribosomal protein L27	Os02g0284600	0.771936	0.775558	0.00362192
Q7XKF3	Protochlorophyllide reductase A, chloroplastic	PORA	0.731501	0.735111	0.00360948
B9G449	HATPase_c domain-containing protein	OsJ_29732	0.90572	0.909291	0.00357162
A3CI51	Uncharacterized protein	OsJ_36387	0.760723	0.764245	0.00352113
Q6YVD9	Peptidase family-like protein	B1120F06.141	0.646802	0.650194	0.00339147
B9G0A9	Signal recognition particle subunit SRP68	OsJ_26878	0.846616	0.849752	0.00313562
Q8S702	Glutathione S-transferase GSTU6, putative, expressed	LOC_Os10g38470	0.750095	0.753148	0.00305227
Q9XGX7	Mitochondrial import inner membrane translocase subunit Tim9	TIM9	0.924182	0.927197	0.00301551
A2ZVC0	Uncharacterized protein	OsJ_02582	1.03307	1.03607	0.00300043
Q8H2V6	Thioredoxin-like protein CITRX, chloroplastic	Os08g0378900	0.923712	0.926628	0.00291545
Q8S3S1	Os02g0708400 protein	49D11.11	0.650909	0.653818	0.00290909
Q6AV34	Probable N-acetyl-gamma-glutamyl-phosphate reductase, chloroplastic	Os03g0617900	1.06535	1.06826	0.00290669
Q65XW5	Os05g0110100 protein	Os05g0110100	0.925129	0.927917	0.00278773
Q7X7H3	OSJNBa0076N16.12 protein	Os04g0490800	1.26764	1.27037	0.00272665
A0A0P0WMB8	Os05g0401200 protein	Os05g0401200	1.01866	1.02138	0.00272162
Q8S1M1	Embryonic abundant protein-like	Os01g0716500	0.81338	0.816021	0.00264085
Q75IP4	Acyl carrier protein	LOC_Os03g63930	0.881865	0.884456	0.00259067
Q8H3Q7	Xylose isomerase	P0625E02.119	0.930923	0.933498	0.00257476
Q10LH9	Nuclear pore protein	LOC_Os03g22690	1.10585	1.10841	0.00256333
Q53RQ4	Protease inhibitor/seed storage/LTP family, putative	OsJ_32088	0.664655	0.667181	0.00252667
A3C0H8	Uncharacterized protein	OsJ_29960	1.07008	1.07256	0.00248509
Q10QA5	Strigolactone esterase D14	D14	0.532351	0.534808	0.002457
B9G074	Uncharacterized protein	OsJ_26818	1.11292	1.11535	0.00243704
Q2QZL4	Splicing factor U2af large subunit B	U2AF65B	0.920609	0.92304	0.00243033
Q6YYW3	Os08g0562100 protein	Os08g0562100	1.0836	1.086	0.00240399
B9G727	Uncharacterized protein	OsJ_32502	0.901712	0.904105	0.00239278
B9F3T2	Uncharacterized protein	OsJ_05713	0.927933	0.930316	0.00238237
Q0IWI3	Os10g0507800 protein (Fragment)	Os10g0507800	0.939515	0.94179	0.00227531
Q0JBC2	Os04g0542900 protein	Os04g0542900	0.948621	0.950888	0.00226672
Q2QYX6	Protein transport protein Sec61 subunit beta	LOC_Os12g01260	0.733374	0.735535	0.00216016
Q0DZE5	Os02g0625500 protein (Fragment)	Os02g0625500	0.866155	0.868215	0.00205953
Q0JQA5	Os01g0173900 protein	Os01g0173900	0.946375	0.948361	0.0019861
Q8W426	21D7	Os21D7	0.829355	0.83132	0.00196478
Q10L35	Expressed protein	LOC_Os03g24580	0.779805	0.781759	0.0019544
Q8GRZ3	Os07g0162600 protein	OJ1714_H10.153	0.636896	0.638848	0.00195217
Q6EP75	Os02g0677600 protein	Os02g0677600	1.23664	1.23855	0.0019084
Q0JGI9	Os01g0921200 protein	Os01g0921200	0.796308	0.798154	0.00184615
A3BVP7	Uncharacterized protein	OsJ_28259	0.705955	0.707796	0.00184162
Q8H631	Acyl-coenzyme A oxidase	Os06g0103500	0.920668	0.922419	0.00175149
Q69SX2	Os06g0360300 protein	Os06g0360300	0.875266	0.877015	0.00174978
Q6Z001	Membrane protein-like	P0473F05.27-1	0.925087	0.926829	0.00174216
Q6ZHC0	Os02g0686600 protein	Os02g0686600	0.959065	0.960748	0.00168224
Q8GSD8	Os07g0290200 protein	P0438G07.127	0.970894	0.972557	0.0016632
B9FFL9	IGPS domain-containing protein	OsJ_15114	1.07928	1.08093	0.00165548
Q5JK43	Os01g0928100 protein	Os01g0928100	0.546178	0.547771	0.00159236
B9F537	Uncharacterized protein	OsJ_06316	1.01415	1.01572	0.00157233
Q7XZF7	Probable DNA gyrase subunit A, chloroplastic/mitochondrial	GYRA	0.329472	0.331042	0.00156927
Q8S857	Probable histone H2A variant 2	Os10g0418000	1.09358	1.09512	0.00153707
Q5W6F1	Cinnamate-4-hydroxylase	OsC4HL	0.832493	0.83396	0.00146695
B9G2J4	GFO_IDH_MocA domain-containing protein	OsJ_28659	0.964989	0.966448	0.00145879
Q6ZIA1	Os08g0530200 protein	Os08g0530200	0.667948	0.669389	0.0014411
Q6K2P4	Methylenetetrahydrofolate dehydrogenase-like	Os09g0327300	0.951197	0.952604	0.00140779
Q6ATX4	Os05g0470800 protein	Os05g0470800	0.829855	0.831246	0.00139152
Q0JL44	Protein SGT1 homolog	SGT1	0.826909	0.8283	0.00139128
P35683	Eukaryotic initiation factor 4A-1	Os06g0701100	0.902411	0.903614	0.00120278
A0A1L2EH66	Putrescine hydroxycinnamoyl transferase	PHT1	0.892985	0.894174	0.00118906
Q6ATR5	Mitochondrial Rho GTPase	OSJNBa0028F23.7	0.91293	0.914118	0.0011884
Q53K63	Prefoldin subunit 4	LOC_Os03g43020	1.1146	1.11576	0.00116347
Q6AUK5	Peptide methionine sulfoxide reductase B3, chloroplastic	MSRB3	1.11984	1.121	0.00116029
Q6Z744	Dihydropyrimidine dehydrogenase	Os02g0736400	0.8442	0.845283	0.00108307
Q5Z974	ATP-dependent zinc metalloprotease FTSH 1, chloroplastic	FTSH1	0.98448	0.985553	0.00107211
Q0D7W4	Zeta-carotene desaturase	Os07g0204900	1.00594	1.00692	0.000979688
Q109G2	DEAD-box ATP-dependent RNA helicase 12	Os10g0503700	0.930073	0.930992	0.000919287
Q5WMV0	Small nuclear ribonucleoprotein Sm D2	Os05g0314100	0.922819	0.923658	0.000838926
Q5N821	Putative formylglycineamide ribotide amidotransferase	B1099D03.28	0.942004	0.94269	0.000686342
Q0DCB1	Os06g0356700 protein	Os06g0356700	0.76238	0.763055	0.000674673
Q94CN1	Glyoxysomal fatty acid beta-chain multifunctional protein	Os01g0348600	0.768182	0.768821	0.000639205
Q10MW3	Pyruvate decarboxylase 2	PDC2	0.934733	0.935265	0.000531703
Q6K5H9	Os02g0600100 protein	Os02g0600100	0.889253	0.889639	0.000385877
Q0IZS0	Nicotinate-nucleotide pyrophosphorylase [carboxylating], chloroplastic	Os09g0553600	0.844872	0.845243	0.000370233
Q10QD5	Os03g0200800 protein	LOC_Os03g10370	0.969228	0.969596	0.000368528
A0A188I036	Pyruvate kinase		0.91298	0.913346	0.000365631
A3A4D8	RRM domain-containing protein	OsJ_05839	0.882251	0.882597	0.000345304
A0A0P0XY52	Os11g0118300 protein (Fragment)	Os11g0118300	0.936962	0.93724	0.000277701
A3BXL8	ABC transporter G family member 53	ABCG53	1.04119	1.04119	0
Q0JBH9	Elicitor-responsive protein 3	ERG3	0.685472	0.685472	0
Q336V9	Serine/threonine-protein kinase BSK1-2	BSK1-2	0.852349	0.852349	0
A0A0P0WWT3	Os06g0484500 protein (Fragment)	Os06g0484500	0.978111	0.977942	-0.000168379
Q0J4B8	Os08g0524600 protein (Fragment)	Os08g0524600	0.933388	0.933206	-0.000181505
Q8LH97	40S ribosomal protein S6	P0594D10.135	0.811108	0.810805	-0.000302389
P0DO03	Chaperone protein dnaJ A8, chloroplastic	DJA8	0.85182	0.85143	-0.000389742
Q6H883	Putative inorganic diphosphatase	OJ1572_F02.11	0.736939	0.736538	-0.000401177
Q60DJ6	Expressed protein	LOC_Os03g44560	0.898807	0.898329	-0.000477327
Q8S3N4	Putative amylogenin	24K23.23	0.78364	0.783156	-0.000484027
B9G629	Uncharacterized protein	OsJ_31773	0.74467	0.74415	-0.000520021
Q7XKC8	Dihydroorotate dehydrogenase (quinone), mitochondrial	PYRD	0.923847	0.92324	-0.000606796
Q8H590	40S ribosomal protein S18, putative, expressed	OJ1656_E11.104	0.802115	0.801498	-0.000617546
B7FA11	Os05g0499500 protein	Os05g0499500	0.997344	0.99668	-0.000664011
Q6ZAC7	Os08g0447200 protein	Os08g0447200	0.812155	0.811464	-0.000690608
Q5JNF8	Os01g0729100 protein	Os01g0729100	0.809558	0.808834	-0.000724113
Q655R9	Oligomeric golgi complex 7-like	P0686E06.32	0.864865	0.864046	-0.000819001
B9FAE7	AP-2 complex subunit alpha	OsJ_09142	0.920305	0.919457	-0.000847817
B9G921	Chalcone-flavonone isomerase family protein	OsJ_32725	0.437931	0.437069	-0.000862069
Q6ER90	Os02g0538000 protein	Os02g0538000	0.948162	0.947292	-0.000870406
Q5SNC0	Os06g0173100 protein	Os06g0173100	1.05363	1.05273	-0.000901307
Q8GS72	Os07g0640100 protein	P0524G08.101	1.00128	1.00037	-0.000917011
Q7XBY6	Abscisic acid receptor PYL10	PYL10	0.87588	0.874837	-0.00104302
Q0IXE5	Os10g0444400 protein (Fragment)	Os10g0444400	0.776829	0.775761	-0.00106781
Q6ZFX8	Os02g0710900 protein	Os02g0710900	0.764105	0.76293	-0.00117545
Q0JEK1	Os04g0254000 protein	Os04g0254000	0.875972	0.874558	-0.00141343
Q2R0I9	Nuclear pore complex protein	LOC_Os11g42420	0.970274	0.96875	-0.00152439
B9FBC1	Uncharacterized protein	OsJ_12441	0.835831	0.834276	-0.00155543
B9F1F4	Ubiquitin carboxyl-terminal hydrolase	OsJ_07774	0.969602	0.968044	-0.00155885
Q53JF7	Abscisic stress-ripening protein 5	ASR5	1.39373	1.39212	-0.00161499
Q10RP0	Cell division cycle protein 48, putative, expressed	LOC_Os03g05730	0.924356	0.922702	-0.0016539
Q6I583	Os05g0585900 protein	Os05g0585900	0.816604	0.814903	-0.00170126
Q7XEQ3	40S ribosomal protein S17-4, putative, expressed	LOC_Os10g27190	0.880205	0.878493	-0.00171239
Q6L510	60S ribosomal protein L36	Os05g0459900	0.656694	0.654972	-0.00172191
Q6Z8J5	Peptidylprolyl isomerase	Os02g0751600	1.12159	1.11981	-0.00177731
Q6ERV1	Os02g0267000 protein	Os02g0267000	1.03173	1.02992	-0.00181324
Q33AZ5	Aldose 1-epimerase	LOC_Os10g06720	0.992081	0.990196	-0.00188537
B9FMM1	Uncharacterized protein	OsJ_17229	0.872133	0.870194	-0.00193836
B9EYN9	Protein-lysine N-methyltransferase OsJ_03050	OsJ_03050	0.863911	0.861895	-0.00201613
B7E7K3	Salt stress-induced protein	SalT	0.61283	0.610701	-0.0021295
Q2R1K5	Os11g0602200 protein	LOC_Os11g38900	1.10046	1.09829	-0.00216967
A3AQC6	Os04g0117800 protein	Os04g0117800	1.07776	1.07553	-0.00222161
Q8LHN4	Os07g0631900 protein	P0519E12.113	0.407021	0.404765	-0.00225575
Q75W16	Phospho-2-dehydro-3-deoxyheptonate aldolase 2, chloroplastic	DAHPS2	0.740725	0.738415	-0.0023098
B9FB90	Uncharacterized protein	OsJ_12391	0.964617	0.962297	-0.00232019
Q10QF5	Os03g0198400 protein	LOC_Os03g10190	0.80378	0.801428	-0.00235151
Q9SXV0	Cytochrome c oxidase subunit 6b	COX6b-1	1.00157	0.999214	-0.00235849
A3BHC0	WD_REPEATS_REGION domain-containing protein	OsJ_23379	0.813459	0.811048	-0.00241122
A0A0P0VJT1	Os02g0530100 protein (Fragment)	Os02g0530100	0.530059	0.527493	-0.00256598
Q75IQ4	Outer envelope pore protein 24, chloroplastic	OEP24	1.10617	1.1036	-0.00256635
Q6H7M1	Fumarylacetoacetase	FAH	0.920357	0.91779	-0.00256684
A3CD54	Uncharacterized protein	OsJ_34549	0.749104	0.746416	-0.00268817
Q5VQG6	Os01g0169900 protein	Os01g0169900	0.882004	0.879136	-0.00286862
Q5SMT0	GTPase activating protein-like	Os02g0709800	0.807356	0.804437	-0.00291886
Q852Q2	Serine/threonine protein kinase OSK1	OSK1	0.973188	0.970209	-0.00297915
C7J7R1	Long-chain-alcohol oxidase	Os10g0474966	0.725	0.721875	-0.003125
Q6ZDG9	Protein transport protein SEC23	Os08g0474700	0.941621	0.938471	-0.00314994
Q8LQD2	Os01g0516600 protein	B1108H10.11-1	0.665169	0.661923	-0.00324594
Q53L24	Expressed protein	LOC_Os11g14990	1.01739	1.01413	-0.00326087
Q5VNU2	Os06g0136000 protein	Os06g0136000	1.04248	1.03922	-0.00326797
Q2QLY5	5-methyltetrahydropteroyltriglutamate--homocysteine methyltransferase 1	Os12g0623900	0.722734	0.71942	-0.00331352
Q10Q61	ADP-glucose pyrophosphorylase	LOC_Os03g11050	1.00498	1.00166	-0.00332042
Q7XM29	Molybdopterin molybdenumtransferase	OSJNBa0015K02.22	0.808836	0.805514	-0.00332171
Q10BA5	Defective in exine formation protein, putative, expressed	OJ1111_B11.16	0.870521	0.867176	-0.00334448
Q52RG7	Sphingosine-1-phosphate lyase	SPL	0.692666	0.689275	-0.00339127
Q10M12	Ricin B-like lectin R40C1	R40C1	0.829762	0.826214	-0.0035474
Q9FTG9	Os01g0615300 protein	Os01g0615300	0.853568	0.849992	-0.00357523
Q0D7G0	Os07g0251200 protein	Os07g0251200	0.660526	0.656931	-0.0035947
Q6Z4G3	UDP-arabinopyranose mutase 3	UAM3	0.715226	0.711505	-0.00372066
Q6ZC56	RING-type E3 ubiquitin transferase	Os08g0110500	0.996622	0.992868	-0.00375375
A0A0P0W1J8	Os03g0686300 protein (Fragment)	Os03g0686300	0.744218	0.740457	-0.00376149
B9FR25	Uncharacterized protein	OsJ_19816	0.870722	0.86692	-0.00380228
A0A0P0VL75	Os02g0596500 protein (Fragment)	Os02g0596500	0.905248	0.901374	-0.0038746
Q9LX04	Os06g0104300 protein	Os06g0104300	0.848757	0.844864	-0.00389338
Q8LHG8	DNA-damage-repair/toleration protein-like	Os01g0542000	0.997095	0.993174	-0.00392157
Q10M45	Mitochondrial import receptor subunit TOM40, putative, expressed	LOC_Os03g20750	1.01225	1.00828	-0.00396825
Q7XJB4	60S ribosomal protein L13	LOC_Os03g37970	0.843012	0.839007	-0.00400481
Q8H567	Os07g0175600 protein	OJ1656_E11.137	0.772587	0.768551	-0.00403691
Q6YUA1	Os02g0100300 protein	Os02g0100300	0.93335	0.929262	-0.00408821
Q8GVF5	Eukaryotic translation initiation factor 6	OJ1340_C08.131	0.896229	0.8921	-0.00412882
Q2QWM6	Os12g0190200 protein	LOC_Os12g08830	1.14831	1.14417	-0.00413666
B9FRT6	Uncharacterized protein	OsJ_20318	0.905425	0.901275	-0.00415061
Q84NW1	Os07g0513000 protein	P0580A11.134	1.23064	1.22648	-0.00415561
Q7XZZ2	Not1 N-terminal domain, CCR4-Not complex component family protein, expressed	LOC_Os03g44900	0.677211	0.673015	-0.00419626
P17070	Proliferating cell nuclear antigen	Os02g0805200	0.921239	0.916863	-0.00437563
Q9AUZ3	Adaptin ear-binding coat-associated protein 2, putative, expressed	LOC_Os10g33630	0.801226	0.796848	-0.00437828
Q5TKQ5	Os05g0540300 protein	Os05g0540300	0.966861	0.962442	-0.00441856
Q8H4V1	Os08g0366000 protein	OJ1484_G09.129-1	0.930061	0.925607	-0.00445429
Q6Z9G0	Glyceraldehyde-3-phosphate dehydrogenase	Os08g0440800	1.06655	1.06209	-0.00445668
Q0JCD0	Os04g0479200 protein (Fragment)	Os04g0479200	1.05257	1.0481	-0.00447154
Q69T31	Cytosolic invertase 1	CINV1	0.59676	0.592259	-0.00450045
Q5WMY3	Cytoplasmic ribosomal protein L18	Os05g0155100	0.86647	0.861872	-0.00459812
Q6L509	Os05g0460000 protein	Os05g0460000	0.87728	0.87265	-0.00462963
B9GCK4	Uncharacterized protein	OsJ_35701	0.865162	0.860367	-0.00479457
Q5N7I5	Uncharacterized protein B1065E10.26	B1065E10.26	1.18639	1.18157	-0.00481928
Q10NS2	DnaJ domain containing protein, expressed	LOC_Os03g15480	1.29793	1.2931	-0.00482759
B9FY61	eRF1_1 domain-containing protein	OsJ_24930	0.768389	0.763463	-0.00492557
K4FDV3	Sucrose synthase		0.94892	0.943991	-0.00492881
Q20DP4	WRKY transcription factor 82		1.12204	1.11706	-0.00498132
Q0JD02	Os04g0439900 protein	Os04g0439900	0.971489	0.966494	-0.00499543
Q0DHV7	Os05g0437300 protein	Os05g0437300	0.863074	0.857975	-0.00509832
Q7XK13	OSJNBa0044K18.31 protein	OSJNBa0044K18.31	0.98515	0.980005	-0.005145
Q0DJA7	Os05g0306000 protein	Os05g0306000	0.960549	0.955403	-0.0051458
Q6H4G4	Os09g0370200 protein	Os09g0370200	0.861751	0.856567	-0.00518433
Q10BJ7	Methylenetetrahydrofolate reductase	LOC_Os03g60090	0.907167	0.901843	-0.0053239
Q69U02	Os06g0623600 protein	Os06g0623600	0.737487	0.732162	-0.00532481
Q9AUV6	UDP-glucose 6-dehydrogenase 3	UGD3	0.728757	0.723323	-0.00543386
Q6K4T4	LRR receptor kinase SERK2	SERK4	1.02491	1.01944	-0.0054678
Q75H72	Os03g0611200 protein	OSJNBb0007E22.16	1.04139	1.03592	-0.0054715
Q10PD0	Purple acid phosphatase	LOC_Os03g13540	1.77401	1.76836	-0.00564972
Q93WM3	Os01g0372700 protein	Os01g0372700	1.00594	1.00026	-0.00568008
A3A3H0	OTU domain-containing protein	OsJ_05505	0.827822	0.822121	-0.00570125
Q7XI68	Os07g0627800 protein	P0506F02.114	0.86396	0.85816	-0.00580016
Q7EZD2	Os08g0158500 protein	P0498E12.110	0.760354	0.754554	-0.00580035
Q94E75	Probable sucrose-phosphatase 1	SPP1	0.978971	0.97316	-0.00581074
B9FDD1	RCK N-terminal domain-containing protein	OsJ_16670	1.08703	1.0812	-0.00583608
Q84M69	Os03g0858400 protein	LOC_Os03g64110	0.941254	0.935314	-0.00594059
Q7XRF0	OSJNBa0006M15.17 protein	OSJNBa0006M15.17	1.12826	1.12224	-0.00601202
Q337S9	Translin family protein, expressed	LOC_Os10g30640	0.863088	0.856973	-0.00611517
Q7XR93	OSJNBa0011L07.8 protein	Os04g0539800	0.744318	0.738163	-0.0061553
Q7XLG5	OSJNBa0039C07.11 protein	OSJNBa0039C07.11	0.968981	0.962816	-0.00616523
Q10N97	33 kDa secretory protein, putative, expressed	LOC_Os03g16960	0.551451	0.545224	-0.00622733
Q10ET8	Peroxidase	LOC_Os03g55410	1.0269	1.02064	-0.00625586
Q6H7E4	Thioredoxin M1, chloroplastic	Os02g0639900	0.995355	0.989094	-0.00626073
A0A0P0WYM2	Os06g0606900 protein (Fragment)	Os06g0606900	0.685302	0.67899	-0.00631199
Q5JLC8	Putative THO complex 2	P0413C03.13	0.771429	0.765079	-0.00634921
Q7XR60	Methylthioribose kinase 2	MTK2	1.02171	1.01533	-0.00638638
A2ZZX3	Uncharacterized protein	OsJ_04196	0.962425	0.955963	-0.00646176
Q67UL5	Putative fructokinase	P0479H10.9	1.19333	1.18662	-0.00670356
Q6YSX0	Os07g0674200 protein	P0618H09.1	0.719506	0.712782	-0.00672367
Q6YPF1	Fructose-bisphosphate aldolase	Os08g0120600	0.741444	0.734694	-0.00675039
Q5W676	Hexokinase-5	HXK5	1.04552	1.03875	-0.00677476
B9EVY8	Ribosomal_L7Ae domain-containing protein	OsJ_04602	0.314359	0.307562	-0.00679694
Q0IX96	Os10g0456500 protein	Os10g0456500	0.805586	0.798694	-0.00689155
A3BK62	Uncharacterized protein	OsJ_24389	1.01494	1.00805	-0.00689655
Q7XRI2	Auxin response factor	P0076O17.10	1.25209	1.24519	-0.00690156
Q84LH7	Brefeldin A-sensitive Golgi protein, putative, expressed	LOC_Os03g63250	0.982312	0.97541	-0.0069025
Q9AXB0	Uroporphyrinogen decarboxylase 1, chloroplastic	Os01g0622300	0.93952	0.932569	-0.00695169
A3AT03	Uncharacterized protein	OsJ_14490	0.815771	0.808793	-0.00697837
Q10QL6	GRIM-19 protein, expressed	LOC_Os03g09210	0.792387	0.785371	-0.00701572
Q2QZT0	Beta-D-xylosidase, putative, expressed	LOC_Os11g44950	0.742521	0.735462	-0.00705882
Q9LIV9	Cation_ATPase_N domain-containing protein	OsJ_16928	0.821747	0.814617	-0.00713012
Q7F193	Putative snRNP core protein SMX5d	OJ1066_B03.126	0.905641	0.898462	-0.00717949
B9GDI1	Uncharacterized protein	OsJ_36349	0.880116	0.872812	-0.00730329
B9F5P1	Cytochrome b561 and DOMON domain-containing protein	OsJ_09760	0.588538	0.58119	-0.00734754
Q0JBB3	Os04g0544400 protein	Os04g0544400	0.879625	0.872262	-0.00736241
A2ZP86	Uncharacterized protein	OsJ_00365	0.889006	0.881641	-0.00736454
Q5JJM6	Os01g0367100 protein	P0784G04.3	0.808995	0.801598	-0.00739754
Q6ZGV8	Clustered mitochondria protein homolog	Os02g0717400	0.847869	0.840362	-0.00750718
Q2QLJ8	HIPL1 protein, putative, expressed	LOC_Os12g44230	0.707437	0.699922	-0.0075149
Q6F331	Os05g0490100 protein	Os05g0490100	0.763055	0.755533	-0.00752206
Q75LE2	Os03g0843100 protein	OSJNBa0032G11.3	0.872561	0.864961	-0.00760071
Q2QLS0	CbbY protein, putative, expressed	LOC_Os12g43520	1.13159	1.12397	-0.0076188
Q10PW2	Tubulin alpha chain	TubA	1.19175	1.18409	-0.00766486
Q6ZGF2	Os02g0437800 protein	OJ1287_H05.17-1	0.868421	0.860746	-0.00767544
Q6K489	Os09g0248100 protein	Os09g0248100	0.509728	0.501946	-0.0077821
Q53P72	Aldehyde dehydrogenase	LOC_Os11g08300	0.924662	0.916766	-0.00789599
B9FQ68	Uncharacterized protein	OsJ_22145	0.874467	0.86653	-0.00793651
Q9ST27	Phototropin-2	PHOT2	1.08262	1.07442	-0.00819777
Q8S1G9	Os01g0796400 protein	P0699H05.27-1	0.7583	0.750092	-0.00820777
Q688X1	Eukaryotic translation initiation factor 3 subunit D	Os05g0566500	0.856286	0.847886	-0.0083998
Q8LR54	Glycylpeptide N-tetradecanoyltransferase	Os01g0708100	0.862482	0.85402	-0.00846262
P29250	Linoleate 9S-lipoxygenase 2	LOX1.1	0.626068	0.61742	-0.0086482
Q2QP54	Elongation factor Ts, mitochondrial	EFTS	1.01064	1.00193	-0.00870333
Q9LGZ2	Putative L-cysteine desulfhydrase 1	Os01g0290100	0.784713	0.775796	-0.0089172
Q2QPD4	Os12g0533700 protein	LOC_Os12g34860	1.15249	1.14356	-0.00893522
A3AYB7	DUF4005 domain-containing protein	OsJ_16515	0.546326	0.53738	-0.00894569
Q67VZ1	Annexin	Os06g0221200	0.706954	0.697973	-0.00898127
Q69X86	Os06g0590301 protein	Os06g0590301	0.878606	0.869591	-0.00901442
Q5SNH5	ATP-dependent 6-phosphofructokinase	PFK	0.939862	0.930814	-0.00904737
Q0IWQ1	Os10g0495300 protein (Fragment)	Os10g0495300	0.887356	0.878257	-0.00909962
Q5N7X2	Os01g0912700 protein	Os01g0912700	1.13113	1.12201	-0.00911854
Q69WA8	Os07g0687500 protein	OJ1150_E04.123	0.922402	0.913147	-0.00925486
Q84UR8	Cold shock domain protein 2	P0582D05.112	0.996196	0.98686	-0.0093361
B7EEX2	cDNA clone:J013151C17, full insert sequence		1.00468	0.995091	-0.00958392
Q5JJI4	Probable mitochondrial import receptor subunit TOM20	TOM20	0.81671	0.807069	-0.0096401
Q652Q8	Probable uridine nucleosidase 2	URH2	0.759128	0.749319	-0.00980926
Q6ZJ47	Os08g0119000 protein	Os08g0119000	0.866642	0.856831	-0.00981105
Q69R01	Transmembrane 9 superfamily member	Os02g0797700	0.62534	0.615461	-0.00987898
Q0DIC9	Os05g0400400 protein	Os05g0400400	0.94763	0.937683	-0.00994734
Q10LH4	Nucleolar protein NOP5, putative, expressed	LOC_Os03g22740	0.916918	0.906798	-0.0101208
Q2QVB4	Aspartyl aminopeptidase, putative, expressed	LOC_Os12g13390	0.995411	0.985282	-0.0101282
Q10ML0	AMP-binding enzyme family protein, expressed	LOC_Os03g19240	1.07513	1.06492	-0.0102094
Q2QLI3	Expressed protein	LOC_Os12g44370	1.10394	1.0937	-0.0102407
Q8H859	Probable cinnamyl alcohol dehydrogenase 1	CAD1	0.869428	0.859174	-0.0102548
B9GDT7	Uncharacterized protein	OsJ_36536	0.824844	0.814589	-0.0102558
Q5JLP6	S-formylglutathione hydrolase	B1150F11.18-1	1.1171	1.10669	-0.0104136
B9G3B3	Uncharacterized protein	OsJ_29181	1.04121	1.03073	-0.0104805
Q6Z1H2	Os08g0535600 protein	Os08g0535600	0.927528	0.917008	-0.0105202
Q0J8G4	Fructokinase-2	FRK2	0.732596	0.721933	-0.0106635
Q65WY6	Os05g0182800 protein	Os05g0182800	0.729533	0.718822	-0.0107116
Q6L4S1	ATP-dependent Clp protease proteolytic subunit	Os05g0592100	0.961459	0.950595	-0.0108639
B9FXY3	SEC7 domain-containing protein	OsJ_24760	0.870489	0.859612	-0.0108773
A3A3U3	Proteasome subunit beta	OsJ_05637	0.866556	0.855549	-0.0110072
Q69RJ0	Ferredoxin-dependent glutamate synthase, chloroplastic	GLU	1.12322	1.11221	-0.0110088
A3AUK5	PHB domain-containing protein	OsJ_15076	0.892926	0.881906	-0.0110201
Q69NF3	Os09g0530300 protein	Os09g0530300	0.871546	0.860493	-0.0110527
Q8S3R1	Monodehydroascorbate reductase 1, peroxisomal	MDAR1	1.05809	1.04696	-0.0111304
Q6AUN4	Os05g0569200 protein	Os05g0569200	1.06706	1.05589	-0.0111773
Q6ZAA3	Os08g0432500 protein	Os08g0432500	0.866518	0.855332	-0.0111857
B9FBP6	Uncharacterized protein	OsJ_12490	0.994126	0.982931	-0.0111953
Q850Y9	Os03g0830500 protein	OSJNBb0027B08.16	0.437724	0.426523	-0.0112007
Q7X7I6	Glucose-6-phosphate 1-dehydrogenase	Os04g0485300	0.925642	0.914406	-0.011236
Q7XI13	Glycine-rich RNA-binding protein-like	Os07g0187300	1.01854	1.00726	-0.0112746
Q8S0J7	Probable membrane-associated 30 kDa protein, chloroplastic	Os01g0895100	1.08535	1.07402	-0.0113293
Q6Z8P2	Putative aminoacylase	P0711H09.5	0.835161	0.823821	-0.0113397
Q6ZLD7	RuvB-like helicase	OJ1361_E02.120	1.04889	1.03753	-0.0113636
A3BTA5	Uncharacterized protein	OsJ_27378	1.11821	1.10677	-0.0114395
Q10QS1	Expressed protein	LOC_Os03g08710	1.19164	1.18012	-0.0115274
A0A0N7KFT8	Os02g0661000 protein	Os02g0661000	0.829994	0.818458	-0.0115361
A3AX84	Uncharacterized protein	OsJ_16094	0.86474	0.853179	-0.0115607
P30298	Sucrose synthase 2	SUS2	0.853776	0.842139	-0.0116365
Q7XLP7	OSJNBa0044M19.9 protein	Os04g0386600	0.992873	0.981167	-0.011706
[truncated: 2,209 more rows]
